# Supplementary material for: 4-[4-(3-Methoxy­benzamido)phen­oxy]-N-methyl­picolinamide
Source: Acta Crystallogr Sect E Struct Rep Online. 2010 Jan 30;66(Pt 2):o476. doi: 10.1107/S1600536809055688 (PMC2979880; doi:10.1107/S1600536809055688)
Supplement: Supplementary file 1 [file e-66-0o476-sup1.cif]

##############################################################################
###                                                                        ###
###        Electronic paper (Acta Crystallographica Section E)             ###
###                                                                        ###
##############################################################################
#                                                                            #
# This CIF contains the data in a paper accepted for publication in Acta     #
# Crystallographica Section E. It conforms to the requirements of Notes      #
# for Authors for Section E, and has been peer reviewed under the auspices   #
# of the IUCr Commission on Journals.                                        #
#                                                                            #
# Full details of the Crystallographic Information File format               #
# are given in the paper "The Crystallographic Information File (CIF):       #
# a New Standard Archive File for Crystallography" by S. R. Hall, F. H.      #
# Allen and I. D. Brown [Acta Cryst. (1991), A47, 655-685].                  #
#                                                                            #
# The current version of the core CIF dictionary is obtainable from          #
# ftp://ftp.iucr.org/pub/cif_core.dic. The current version number is 2.4.    #
#                                                                            #
# Software is freely available for graphical display of the structure(s) in  #
# this CIF.  For information consult the CIF home page http://www.iucr.org/  #
# cif/home.html                                                              #
#                                                                            #
# This file may be used for bona fide research purposes within the           #
# scientific community so long as proper attribution is given to the journal # 
# article from which it was obtained.                                        #
#                                                                            #
##############################################################################
                                             
data_global
_audit_creation_method     'SHELXL-97'
_journal_date_recd_electronic     2009-12-10
_journal_date_accepted     2009-12-29
_journal_name_full     'Acta Crystallographica, Section E'
_journal_year     2010
_journal_volume     66
_journal_issue      2
_journal_page_first     o476
_journal_page_last     o476
_journal_paper_category     QO
_journal_coeditor_code     OM2308
_publ_contact_author_name     'Yu, Luo-Ting'
_publ_contact_author_address
;
 State Key Laboratory of Biotherapy, West China Hospital,
 West China Medical School, Sichuan University, Chengdu 610041,
 People's Republic of China
;
_publ_contact_author_email     luodyu@163.com
_publ_contact_author_fax     '86-28-85503301'
_publ_contact_author_phone     '86-28-85503817'
_publ_section_title
;
4-[4-(3-Methoxybenzamido)phenoxy]-<i>N</i>-methylpicolinamide
;
loop_
    _publ_author_name
    _publ_author_footnote
    _publ_author_address
    'Na-Na Meng' .
; State Key Laboratory of Biotherapy and Cancer Center
  West China Hospital
  West China Medical School
  Sichuan University
  Chengdu 610041
  People's Republic of China
;
    'Ting-Ting Huang' .
; State Key Laboratory of Biotherapy and Cancer Center
  West China Hospital
  West China Medical School
  Sichuan University
  Chengdu 610041
  People's Republic of China
;
    'De-Kuan Li' .
;
Key Laboratory of Bio-resources and Eco-environment of the Ministry of Education
  College of Life Science
  Sichuan University
  Chengdu 610041
  People's Republic of China
;
    'Wen-Xin Zhang' .
; Department of Pharmaceutical and Bioengineering
  School of Chemical Engineering
  Sichuan University
  Chengdu 610065
  People's Republic of China
;
    'Luo-Ting Yu' .
; State Key Laboratory of Biotherapy and Cancer Center
  West China Hospital
  West China Medical School
  Sichuan University
  Chengdu 610041
  People's Republic of China
;
_publ_section_synopsis     .
_chemical_melting_point     391.5
_symmetry_space_group_name_hall     'P 1'
_cell_measurement_pressure     101.3
data_I
_chemical_name_systematic
;
4-[4-(3-Methoxybenzamido)phenoxy]-<i>N</i>-methylpicolinamide
;
_chemical_name_common     ?
_chemical_formula_moiety     'C21 H19 N3 O4'
_chemical_formula_sum     'C21 H19 N3 O4'
_chemical_formula_iupac     'C21 H19 N3 O4'
_chemical_formula_weight     377.39
_symmetry_cell_setting     triclinic
_symmetry_space_group_name_H-M     'P 1'
loop_
    _symmetry_equiv_pos_as_xyz
    'x, y, z'
_cell_length_a     5.0915(10)
_cell_length_b     8.3251(17)
_cell_length_c     11.611(2)
_cell_angle_alpha     71.29(3)
_cell_angle_beta     87.74(3)
_cell_angle_gamma     76.10(3)
_cell_volume     452.14(16)
_cell_formula_units_Z     1
_cell_measurement_reflns_used     1652
_cell_measurement_theta_min     2.70
_cell_measurement_theta_max     27.8
_cell_measurement_temperature     113(2)
_exptl_crystal_description     block
_exptl_crystal_colour     colourless
_exptl_crystal_size_max     0.34
_exptl_crystal_size_mid     0.29
_exptl_crystal_size_min     0.19
_exptl_crystal_density_diffrn     1.386
_exptl_crystal_density_meas     ?
_exptl_crystal_density_method     'not measured'
_exptl_crystal_F_000     198
_exptl_absorpt_coefficient_mu     0.098
_exptl_absorpt_correction_type     multi-scan
_exptl_absorpt_process_details     '(ABSCOR; Higashi, 1995)'
_exptl_absorpt_correction_T_min     0.9675
_exptl_absorpt_correction_T_max     0.9817
_exptl_special_details
;
;
_diffrn_ambient_temperature     113(2)
_diffrn_radiation_type     MoK\a
_diffrn_radiation_wavelength     0.71073
_diffrn_radiation_source     'rotating anode'
_diffrn_radiation_monochromator     confocal
_diffrn_measurement_device_type     'Rigaku Saturn CCD area-detector'
_diffrn_measurement_method     '\w and \f scans'
_diffrn_detector_area_resol_mean     7.31
_diffrn_reflns_number     3733
_diffrn_reflns_av_R_equivalents     0.0258
_diffrn_reflns_av_sigmaI/netI     0.0467
_diffrn_reflns_theta_min     2.66
_diffrn_reflns_theta_max     27.84
_diffrn_reflns_theta_full     27.84
_diffrn_measured_fraction_theta_max     0.978
_diffrn_measured_fraction_theta_full     0.978
_diffrn_reflns_limit_h_min     -6
_diffrn_reflns_limit_h_max     4
_diffrn_reflns_limit_k_min     -10
_diffrn_reflns_limit_k_max     10
_diffrn_reflns_limit_l_min     -14
_diffrn_reflns_limit_l_max     15
_diffrn_standards_number     ?
_diffrn_standards_interval_count     ?
_diffrn_standards_interval_time     ?
_diffrn_standards_decay_%     ?
_refine_special_details
;
Refinement of <i>F</i>^2^ against ALL reflections. The weighted <i>R</i>-factor
<i>wR</i> and goodness of fit <i>S</i> are based on <i>F</i>^2^, conventional
<i>R</i>-factors <i>R</i> are based on <i>F</i>, with <i>F</i> set to zero for
negative <i>F</i>^2^. The threshold expression of <i>F</i>^2^ >
\s(<i>F</i>^2^) is used only for calculating <i>R</i>-factors(gt) <i>etc</i>.
and is not relevant to the choice of reflections for refinement.
<i>R</i>-factors based on <i>F</i>^2^ are statistically about twice as large
as those based on <i>F</i>, and <i>R</i>- factors based on ALL data will be
even larger.
;
_reflns_number_total     2108
_reflns_number_gt     1811
_reflns_threshold_expression     I>2\s(I)
_refine_ls_structure_factor_coef     Fsqd
_refine_ls_matrix_type     full
_refine_ls_R_factor_all     0.0398
_refine_ls_R_factor_gt     0.0349
_refine_ls_wR_factor_gt     0.0840
_refine_ls_wR_factor_ref     0.0852
_refine_ls_goodness_of_fit_ref     1.097
_refine_ls_restrained_S_all     1.096
_refine_ls_number_reflns     2108
_refine_ls_number_parameters     263
_refine_ls_number_restraints     3
_refine_ls_hydrogen_treatment     mixed
_refine_ls_weighting_scheme     calc
_refine_ls_weighting_details
                 'calc w=1/[\s^2^(Fo^2^)+(0.0481P)^2^] where P=(Fo^2^+2Fc^2^)/3'
_atom_sites_solution_hydrogens     mixed
_atom_sites_solution_primary     direct
_atom_sites_solution_secondary     difmap
_refine_ls_shift/su_max     0.000
_refine_ls_shift/su_mean     0.000
_refine_diff_density_max     0.216
_refine_diff_density_min     -0.244
_refine_ls_extinction_method     none
_refine_ls_extinction_coef     ?
_refine_ls_abs_structure_details     ?
_refine_ls_abs_structure_Flack     ?
loop_
    _atom_type_symbol
    _atom_type_description
    _atom_type_scat_dispersion_real
    _atom_type_scat_dispersion_imag
    _atom_type_scat_source
    'C' 'C' 0.0033 0.0016
                         'International Tables Vol C Tables 4.2.6.8 and 6.1.1.4'
    'H' 'H' 0.0000 0.0000
                         'International Tables Vol C Tables 4.2.6.8 and 6.1.1.4'
    'N' 'N' 0.0061 0.0033
                         'International Tables Vol C Tables 4.2.6.8 and 6.1.1.4'
    'O' 'O' 0.0106 0.0060
                         'International Tables Vol C Tables 4.2.6.8 and 6.1.1.4'
_computing_data_collection     'CrystalClear (Rigaku/MSC, 2005)'
_computing_cell_refinement     'CrystalClear (Rigaku/MSC, 2005)'
_computing_data_reduction     'CrystalClear (Rigaku/MSC, 2005)'
_computing_structure_solution     'SHELXS97 (Sheldrick, 2008)'
_computing_structure_refinement     'SHELXL97 (Sheldrick, 2008)'
_computing_molecular_graphics     'ORTEPIII (Burnett & Johnson, 1996)'
_computing_publication_material     'PLATON (Spek, 2009)'
loop_
    _atom_site_type_symbol
    _atom_site_label
    _atom_site_fract_x
    _atom_site_fract_y
    _atom_site_fract_z
    _atom_site_U_iso_or_equiv
    _atom_site_adp_type
    _atom_site_calc_flag
    _atom_site_refinement_flags
    _atom_site_occupancy
    _atom_site_disorder_assembly
    _atom_site_disorder_group
    O O1 -0.3679(3) 1.5504(2) 0.23318(15) 0.0212(4) Uani d . 1 . .
    O O2 -0.1469(3) 0.9491(2) 0.56055(17) 0.0249(4) Uani d . 1 . .
    O O3 0.4394(3) 0.1895(2) 0.81518(15) 0.0220(4) Uani d . 1 . .
    O O4 1.1345(3) 0.2263(2) 1.10678(16) 0.0230(4) Uani d . 1 . .
    N N1 0.3007(3) 0.9089(2) 0.60459(17) 0.0154(4) Uani d . 1 . .
    H H1N 0.443(6) 0.954(4) 0.579(3) 0.031(8) Uiso d . 1 . .
    N N2 1.0377(4) -0.1617(2) 1.06587(18) 0.0197(4) Uani d . 1 . .
    N N3 1.3326(4) -0.0601(3) 1.20340(18) 0.0202(4) Uani d . 1 . .
    H H3N 1.353(6) -0.166(4) 1.208(3) 0.025(7) Uiso d . 1 . .
    C C1 0.0404(4) 1.1969(3) 0.48677(19) 0.0138(4) Uani d . 1 . .
    C C2 -0.1555(4) 1.2811(3) 0.3920(2) 0.0157(4) Uani d . 1 . .
    H H2 -0.2683 1.2179 0.3713 0.019 Uiso calc R 1 . .
    C C3 -0.1849(4) 1.4569(3) 0.3282(2) 0.0166(5) Uani d . 1 . .
    C C4 -0.0230(4) 1.5503(3) 0.3610(2) 0.0186(5) Uani d . 1 . .
    H H4 -0.0441 1.6711 0.3181 0.022 Uiso calc R 1 . .
    C C5 0.1675(4) 1.4670(3) 0.4559(2) 0.0196(5) Uani d . 1 . .
    H H5 0.2754 1.5316 0.4784 0.024 Uiso calc R 1 . .
    C C6 0.2036(4) 1.2891(3) 0.5190(2) 0.0167(5) Uani d . 1 . .
    H H6 0.3377 1.2318 0.5830 0.020 Uiso calc R 1 . .
    C C7 -0.4855(5) 1.4516(3) 0.1769(2) 0.0240(5) Uani d . 1 . .
    H H7A -0.6035 1.3902 0.2340 0.036 Uiso calc R 1 . .
    H H7B -0.3410 1.3663 0.1549 0.036 Uiso calc R 1 . .
    H H7C -0.5919 1.5310 0.1034 0.036 Uiso calc R 1 . .
    C C8 0.0553(4) 1.0091(3) 0.5533(2) 0.0163(4) Uani d . 1 . .
    C C9 0.3486(4) 0.7259(3) 0.66625(19) 0.0145(4) Uani d . 1 . .
    C C10 0.5761(4) 0.6131(3) 0.6406(2) 0.0162(4) Uani d . 1 . .
    H H10 0.7046 0.6589 0.5865 0.019 Uiso calc R 1 . .
    C C11 0.6152(4) 0.4336(3) 0.6942(2) 0.0190(5) Uani d . 1 . .
    H H11 0.7689 0.3560 0.6763 0.023 Uiso calc R 1 . .
    C C12 0.4271(4) 0.3690(3) 0.7740(2) 0.0174(5) Uani d . 1 . .
    C C13 0.2105(4) 0.4795(3) 0.8055(2) 0.0213(5) Uani d . 1 . .
    H H13 0.0892 0.4336 0.8640 0.026 Uiso calc R 1 . .
    C C14 0.1710(4) 0.6586(3) 0.7512(2) 0.0204(5) Uani d . 1 . .
    H H14 0.0215 0.7356 0.7723 0.025 Uiso calc R 1 . .
    C C15 0.6403(4) 0.0792(3) 0.8978(2) 0.0169(5) Uani d . 1 . .
    C C16 0.6760(5) -0.0977(3) 0.9182(2) 0.0194(5) Uani d . 1 . .
    H H16 0.5661 -0.1394 0.8757 0.023 Uiso calc R 1 . .
    C C17 0.8763(5) -0.2126(3) 1.0024(2) 0.0210(5) Uani d . 1 . .
    H H17 0.9012 -0.3341 1.0161 0.025 Uiso calc R 1 . .
    C C18 0.9936(4) 0.0107(3) 1.0450(2) 0.0163(4) Uani d . 1 . .
    C C19 0.8000(4) 0.1369(3) 0.9625(2) 0.0161(4) Uani d . 1 . .
    H H19 0.7777 0.2578 0.9509 0.019 Uiso calc R 1 . .
    C C20 1.1623(4) 0.0692(3) 1.1206(2) 0.0172(5) Uani d . 1 . .
    C C21 1.4960(5) -0.0250(3) 1.2878(2) 0.0220(5) Uani d . 1 . .
    H H21A 1.3916 0.0733 1.3122 0.033 Uiso calc R 1 . .
    H H21B 1.6598 0.0043 1.2484 0.033 Uiso calc R 1 . .
    H H21C 1.5470 -0.1288 1.3599 0.033 Uiso calc R 1 . .
loop_
    _atom_site_aniso_label
    _atom_site_aniso_U_11
    _atom_site_aniso_U_22
    _atom_site_aniso_U_33
    _atom_site_aniso_U_12
    _atom_site_aniso_U_13
    _atom_site_aniso_U_23
    O1 0.0201(8) 0.0162(9) 0.0232(9) -0.0018(6) -0.0079(6) -0.0016(7)
    O2 0.0138(7) 0.0175(8) 0.0376(10) -0.0063(6) -0.0052(7) 0.0017(7)
    O3 0.0228(8) 0.0134(8) 0.0260(9) -0.0053(6) -0.0103(7) 0.0010(7)
    O4 0.0243(8) 0.0170(9) 0.0262(9) -0.0024(6) -0.0048(7) -0.0060(7)
    N1 0.0118(8) 0.0135(9) 0.0184(9) -0.0030(7) 0.0003(7) -0.0017(8)
    N2 0.0229(10) 0.0139(10) 0.0209(10) -0.0021(7) -0.0008(8) -0.0053(8)
    N3 0.0245(10) 0.0165(11) 0.0183(10) -0.0019(8) -0.0045(8) -0.0054(8)
    C1 0.0115(9) 0.0125(10) 0.0163(11) -0.0010(7) 0.0023(8) -0.0047(8)
    C2 0.0125(9) 0.0155(11) 0.0195(11) -0.0034(8) 0.0000(8) -0.0059(9)
    C3 0.0138(10) 0.0149(11) 0.0180(11) -0.0004(8) -0.0001(8) -0.0032(9)
    C4 0.0187(11) 0.0121(11) 0.0227(12) -0.0029(8) 0.0017(9) -0.0032(9)
    C5 0.0179(11) 0.0174(12) 0.0260(13) -0.0069(8) 0.0007(9) -0.0085(10)
    C6 0.0136(10) 0.0171(12) 0.0189(11) -0.0029(8) -0.0014(8) -0.0056(9)
    C7 0.0237(12) 0.0198(12) 0.0272(12) 0.0009(9) -0.0095(10) -0.0088(10)
    C8 0.0139(10) 0.0159(11) 0.0174(11) -0.0024(8) 0.0000(8) -0.0038(9)
    C9 0.0134(9) 0.0137(11) 0.0142(10) -0.0016(8) -0.0038(8) -0.0021(8)
    C10 0.0129(10) 0.0169(11) 0.0179(11) -0.0037(8) 0.0012(8) -0.0043(9)
    C11 0.0168(10) 0.0166(11) 0.0217(11) -0.0005(8) -0.0025(9) -0.0057(9)
    C12 0.0200(11) 0.0130(11) 0.0164(11) -0.0055(8) -0.0073(9) 0.0010(9)
    C13 0.0188(11) 0.0206(12) 0.0206(12) -0.0061(8) 0.0018(9) -0.0006(9)
    C14 0.0177(11) 0.0209(12) 0.0185(11) -0.0017(8) 0.0027(8) -0.0031(9)
    C15 0.0168(10) 0.0147(11) 0.0146(11) -0.0018(8) -0.0010(8) 0.0002(9)
    C16 0.0229(11) 0.0179(12) 0.0190(11) -0.0069(9) 0.0001(8) -0.0064(9)
    C17 0.0276(12) 0.0116(10) 0.0220(12) -0.0034(8) 0.0005(9) -0.0040(9)
    C18 0.0182(11) 0.0152(11) 0.0143(10) -0.0053(8) 0.0034(8) -0.0027(9)
    C19 0.0189(10) 0.0131(10) 0.0147(10) -0.0043(8) 0.0014(8) -0.0021(9)
    C20 0.0155(10) 0.0195(12) 0.0162(11) -0.0034(8) 0.0022(8) -0.0060(9)
    C21 0.0206(11) 0.0253(13) 0.0203(11) -0.0024(9) -0.0031(9) -0.0091(10)
_geom_special_details
;
All e.s.d.'s (except the e.s.d. in the dihedral angle between two l.s. planes)
are estimated using the full covariance matrix. The cell e.s.d.'s are taken
into account individually in the estimation of e.s.d.'s in distances, angles
and torsion angles; correlations between e.s.d.'s in cell parameters are only
used when they are defined by crystal symmetry. An approximate (isotropic)
treatment of cell e.s.d.'s is used for estimating e.s.d.'s involving l.s.
planes.
;
loop_
    _geom_bond_atom_site_label_1
    _geom_bond_atom_site_label_2
    _geom_bond_site_symmetry_2
    _geom_bond_distance
    _geom_bond_publ_flag
    O1 C3 . 1.369(3) ?
    O1 C7 . 1.440(3) ?
    O2 C8 . 1.237(3) ?
    O3 C15 . 1.368(3) ?
    O3 C12 . 1.402(3) ?
    O4 C20 . 1.239(3) ?
    N1 C8 . 1.360(3) ?
    N1 C9 . 1.424(3) ?
    N1 H1N . 0.89(3) ?
    N2 C18 . 1.340(3) ?
    N2 C17 . 1.346(3) ?
    N3 C20 . 1.337(3) ?
    N3 C21 . 1.450(3) ?
    N3 H3N . 0.85(3) ?
    C1 C6 . 1.391(3) ?
    C1 C2 . 1.397(3) ?
    C1 C8 . 1.491(3) ?
    C2 C3 . 1.386(3) ?
    C2 H2 . 0.9500 ?
    C3 C4 . 1.397(3) ?
    C4 C5 . 1.380(3) ?
    C4 H4 . 0.9500 ?
    C5 C6 . 1.396(3) ?
    C5 H5 . 0.9500 ?
    C6 H6 . 0.9500 ?
    C7 H7A . 0.9800 ?
    C7 H7B . 0.9800 ?
    C7 H7C . 0.9800 ?
    C9 C14 . 1.387(3) ?
    C9 C10 . 1.394(3) ?
    C10 C11 . 1.389(3) ?
    C10 H10 . 0.9500 ?
    C11 C12 . 1.387(3) ?
    C11 H11 . 0.9500 ?
    C12 C13 . 1.376(3) ?
    C13 C14 . 1.387(3) ?
    C13 H13 . 0.9500 ?
    C14 H14 . 0.9500 ?
    C15 C16 . 1.382(3) ?
    C15 C19 . 1.387(3) ?
    C16 C17 . 1.386(3) ?
    C16 H16 . 0.9500 ?
    C17 H17 . 0.9500 ?
    C18 C19 . 1.387(3) ?
    C18 C20 . 1.510(3) ?
    C19 H19 . 0.9500 ?
    C21 H21A . 0.9800 ?
    C21 H21B . 0.9800 ?
    C21 H21C . 0.9800 ?
loop_
    _geom_angle_atom_site_label_1
    _geom_angle_atom_site_label_2
    _geom_angle_atom_site_label_3
    _geom_angle_site_symmetry_1
    _geom_angle_site_symmetry_3
    _geom_angle
    _geom_angle_publ_flag
    C3 O1 C7 . . 116.81(17) ?
    C15 O3 C12 . . 119.17(17) ?
    C8 N1 C9 . . 122.98(18) ?
    C8 N1 H1N . . 116(2) ?
    C9 N1 H1N . . 118(2) ?
    C18 N2 C17 . . 116.25(18) ?
    C20 N3 C21 . . 121.4(2) ?
    C20 N3 H3N . . 122(2) ?
    C21 N3 H3N . . 117(2) ?
    C6 C1 C2 . . 120.42(19) ?
    C6 C1 C8 . . 122.61(19) ?
    C2 C1 C8 . . 116.91(19) ?
    C3 C2 C1 . . 119.96(19) ?
    C3 C2 H2 . . 120.0 ?
    C1 C2 H2 . . 120.0 ?
    O1 C3 C2 . . 124.4(2) ?
    O1 C3 C4 . . 115.84(19) ?
    C2 C3 C4 . . 119.77(19) ?
    C5 C4 C3 . . 120.0(2) ?
    C5 C4 H4 . . 120.0 ?
    C3 C4 H4 . . 120.0 ?
    C4 C5 C6 . . 120.8(2) ?
    C4 C5 H5 . . 119.6 ?
    C6 C5 H5 . . 119.6 ?
    C1 C6 C5 . . 119.04(19) ?
    C1 C6 H6 . . 120.5 ?
    C5 C6 H6 . . 120.5 ?
    O1 C7 H7A . . 109.5 ?
    O1 C7 H7B . . 109.5 ?
    H7A C7 H7B . . 109.5 ?
    O1 C7 H7C . . 109.5 ?
    H7A C7 H7C . . 109.5 ?
    H7B C7 H7C . . 109.5 ?
    O2 C8 N1 . . 122.4(2) ?
    O2 C8 C1 . . 120.97(19) ?
    N1 C8 C1 . . 116.65(19) ?
    C14 C9 C10 . . 119.6(2) ?
    C14 C9 N1 . . 120.77(18) ?
    C10 C9 N1 . . 119.64(19) ?
    C11 C10 C9 . . 120.1(2) ?
    C11 C10 H10 . . 120.0 ?
    C9 C10 H10 . . 120.0 ?
    C12 C11 C10 . . 119.2(2) ?
    C12 C11 H11 . . 120.4 ?
    C10 C11 H11 . . 120.4 ?
    C13 C12 C11 . . 121.2(2) ?
    C13 C12 O3 . . 118.26(19) ?
    C11 C12 O3 . . 120.3(2) ?
    C12 C13 C14 . . 119.4(2) ?
    C12 C13 H13 . . 120.3 ?
    C14 C13 H13 . . 120.3 ?
    C13 C14 C9 . . 120.4(2) ?
    C13 C14 H14 . . 119.8 ?
    C9 C14 H14 . . 119.8 ?
    O3 C15 C16 . . 116.9(2) ?
    O3 C15 C19 . . 123.2(2) ?
    C16 C15 C19 . . 119.86(19) ?
    C15 C16 C17 . . 118.2(2) ?
    C15 C16 H16 . . 120.9 ?
    C17 C16 H16 . . 120.9 ?
    N2 C17 C16 . . 123.7(2) ?
    N2 C17 H17 . . 118.1 ?
    C16 C17 H17 . . 118.1 ?
    N2 C18 C19 . . 124.8(2) ?
    N2 C18 C20 . . 116.87(18) ?
    C19 C18 C20 . . 118.32(19) ?
    C18 C19 C15 . . 117.2(2) ?
    C18 C19 H19 . . 121.4 ?
    C15 C19 H19 . . 121.4 ?
    O4 C20 N3 . . 124.1(2) ?
    O4 C20 C18 . . 120.93(19) ?
    N3 C20 C18 . . 115.0(2) ?
    N3 C21 H21A . . 109.5 ?
    N3 C21 H21B . . 109.5 ?
    H21A C21 H21B . . 109.5 ?
    N3 C21 H21C . . 109.5 ?
    H21A C21 H21C . . 109.5 ?
    H21B C21 H21C . . 109.5 ?
loop_
    _geom_torsion_atom_site_label_1
    _geom_torsion_atom_site_label_2
    _geom_torsion_atom_site_label_3
    _geom_torsion_atom_site_label_4
    _geom_torsion_site_symmetry_1
    _geom_torsion_site_symmetry_2
    _geom_torsion_site_symmetry_3
    _geom_torsion_site_symmetry_4
    _geom_torsion
    _geom_torsion_publ_flag
    C6 C1 C2 C3 . . . . 1.0(3) ?
    C8 C1 C2 C3 . . . . 178.42(18) ?
    C7 O1 C3 C2 . . . . -16.6(3) ?
    C7 O1 C3 C4 . . . . 164.13(19) ?
    C1 C2 C3 O1 . . . . 179.13(19) ?
    C1 C2 C3 C4 . . . . -1.6(3) ?
    O1 C3 C4 C5 . . . . -180.0(2) ?
    C2 C3 C4 C5 . . . . 0.7(3) ?
    C3 C4 C5 C6 . . . . 0.8(3) ?
    C2 C1 C6 C5 . . . . 0.5(3) ?
    C8 C1 C6 C5 . . . . -176.77(19) ?
    C4 C5 C6 C1 . . . . -1.4(3) ?
    C9 N1 C8 O2 . . . . 2.7(3) ?
    C9 N1 C8 C1 . . . . -177.13(19) ?
    C6 C1 C8 O2 . . . . 149.6(2) ?
    C2 C1 C8 O2 . . . . -27.7(3) ?
    C6 C1 C8 N1 . . . . -30.6(3) ?
    C2 C1 C8 N1 . . . . 152.10(19) ?
    C8 N1 C9 C14 . . . . -46.8(3) ?
    C8 N1 C9 C10 . . . . 133.0(2) ?
    C14 C9 C10 C11 . . . . 4.1(3) ?
    N1 C9 C10 C11 . . . . -175.67(19) ?
    C9 C10 C11 C12 . . . . -0.7(3) ?
    C10 C11 C12 C13 . . . . -3.2(3) ?
    C10 C11 C12 O3 . . . . 170.56(18) ?
    C15 O3 C12 C13 . . . . -113.2(2) ?
    C15 O3 C12 C11 . . . . 72.9(3) ?
    C11 C12 C13 C14 . . . . 3.7(3) ?
    O3 C12 C13 C14 . . . . -170.2(2) ?
    C12 C13 C14 C9 . . . . -0.3(3) ?
    C10 C9 C14 C13 . . . . -3.6(3) ?
    N1 C9 C14 C13 . . . . 176.2(2) ?
    C12 O3 C15 C16 . . . . -168.06(19) ?
    C12 O3 C15 C19 . . . . 13.8(3) ?
    O3 C15 C16 C17 . . . . -179.4(2) ?
    C19 C15 C16 C17 . . . . -1.1(3) ?
    C18 N2 C17 C16 . . . . 0.8(3) ?
    C15 C16 C17 N2 . . . . 0.3(4) ?
    C17 N2 C18 C19 . . . . -1.2(3) ?
    C17 N2 C18 C20 . . . . 176.7(2) ?
    N2 C18 C19 C15 . . . . 0.3(3) ?
    C20 C18 C19 C15 . . . . -177.45(19) ?
    O3 C15 C19 C18 . . . . 178.95(19) ?
    C16 C15 C19 C18 . . . . 0.8(3) ?
    C21 N3 C20 O4 . . . . 1.9(3) ?
    C21 N3 C20 C18 . . . . -176.19(19) ?
    N2 C18 C20 O4 . . . . 179.9(2) ?
    C19 C18 C20 O4 . . . . -2.2(3) ?
    N2 C18 C20 N3 . . . . -2.0(3) ?
    C19 C18 C20 N3 . . . . 175.94(19) ?
loop_
    _geom_hbond_atom_site_label_D
    _geom_hbond_atom_site_label_H
    _geom_hbond_atom_site_label_A
    _geom_hbond_site_symmetry_A
    _geom_hbond_distance_DH
    _geom_hbond_distance_HA
    _geom_hbond_distance_DA
    _geom_hbond_angle_DHA
    N1 H1N O2 1_655 0.89(3) 2.08(3) 2.918(2) 155(3)
    N3 H3N O1 1_736 0.85(3) 2.38(3) 3.148(3) 151(2)
    N3 H3N N2 . 0.85(3) 2.33(3) 2.681(3) 105(2)
    C7 H7B O4 1_464 0.98 2.55 3.475(3) 158.0
    C14 H14 O2 . 0.95 2.56 2.887(3) 100.2
