# Supplementary material for: 4-[4-(3-Methoxy­benzamido)phen­oxy]-N-methyl­picolinamide
Source: Acta Crystallogr Sect E Struct Rep Online. 2010 Jan 30;66(Pt 2):o476. doi: 10.1107/S1600536809055688 (PMC2979880; doi:10.1107/S1600536809055688)
Supplement: Supplementary file 2 [file e-66-0o476-Isup2.hkl]

# 
# h,k,l, Fc-squared, Fo-squared, sigma(Fo-squared) and status flag 
# 
data_I
_shelx_title ' r911114g in P1' 
_shelx_refln_list_code          4 
_shelx_F_calc_maximum       37.45 
_exptl_crystal_F_000       198.00 
_reflns_d_resolution_high  0.7609 
 
loop_ 
 _symmetry_equiv_pos_as_xyz 
 'x, y, z' 
 
_cell_length_a     5.0915 
_cell_length_b     8.3251 
_cell_length_c    11.6113 
_cell_angle_alpha  71.295 
_cell_angle_beta   87.743 
_cell_angle_gamma  76.098 
 
_shelx_F_squared_multiplier     1.000 
 
loop_ 
 _refln_index_h 
 _refln_index_k 
 _refln_index_l 
 _refln_F_squared_calc 
 _refln_F_squared_meas 
 _refln_F_squared_sigma 
 _refln_observed_status 
   1   0   0       75.09       66.98      1.95 o 
   2   0   0       43.51       43.57      0.97 o 
   3   0   0       16.64       16.25      0.56 o 
   4   0   0       60.70       62.29      1.37 o 
   5   0   0       79.90       80.89      5.36 o 
   6   0   0       90.49       91.86      6.05 o 
  -6   1   0        4.76        4.59      4.18 o 
  -5   1   0       12.06        9.56      1.47 o 
  -4   1   0       33.14       32.79      1.10 o 
  -3   1   0      637.70      599.48      7.05 o 
  -2   1   0      155.39      147.02      1.85 o 
  -1   1   0      173.47      156.21      1.61 o 
   0   1   0      185.24      160.40      2.85 o 
   1   1   0       81.66       73.23      1.30 o 
   2   1   0      203.17      194.28      4.16 o 
   3   1   0       36.90       33.81      0.90 o 
   4   1   0       84.79       85.11      2.19 o 
   5   1   0      201.23      209.87     10.39 o 
   6   1   0       30.80       31.94      3.02 o 
  -6   2   0        5.18        4.42      1.81 o 
  -5   2   0       18.46       19.22      2.11 o 
  -4   2   0        5.35        4.58      0.52 o 
  -3   2   0       83.97       85.05      1.86 o 
  -2   2   0      168.40      168.38      2.79 o 
  -1   2   0      230.71      208.92      3.54 o 
   0   2   0      593.71      494.61     26.31 o 
   1   2   0       59.88       69.05      1.60 o 
   2   2   0      325.72      317.92      3.90 o 
   3   2   0      111.48      117.09      2.41 o 
   4   2   0       38.48       40.00      1.13 o 
   5   2   0       68.90       74.50      3.01 o 
   6   2   0       69.31       69.76      6.76 o 
  -5   3   0       32.68       26.81      2.40 o 
  -4   3   0        8.78        8.11      0.87 o 
  -3   3   0        5.83        6.95      1.20 o 
  -2   3   0       25.00       26.78      0.81 o 
  -1   3   0       24.96       29.52      0.82 o 
   0   3   0      258.68      257.52      4.65 o 
   1   3   0        3.05        2.95      0.40 o 
   2   3   0       15.95       18.25      0.85 o 
   3   3   0       52.17       54.63      1.86 o 
   4   3   0        2.87        2.35      1.83 o 
   5   3   0        1.82        2.25      1.28 o 
  -5   4   0        6.73        8.34      1.78 o 
  -4   4   0       10.60       11.63      1.69 o 
  -3   4   0       91.32      100.97      3.10 o 
  -2   4   0       82.69       88.70      2.43 o 
  -1   4   0       14.30       14.31      1.13 o 
   0   4   0      325.79      321.24      8.03 o 
   1   4   0      658.54      685.35     14.74 o 
   2   4   0       53.37       54.60      1.85 o 
   3   4   0       38.74       37.35      1.68 o 
   4   4   0       13.77       12.85      1.09 o 
   5   4   0       16.23       14.98      1.38 o 
   6   4   0       14.09       12.22      1.95 o 
  -4   5   0        3.83        3.71      1.40 o 
  -3   5   0      128.53      132.41      3.91 o 
  -2   5   0      838.17      745.60     15.46 o 
  -1   5   0      124.57      132.81      7.42 o 
   0   5   0       10.11       12.17      1.32 o 
   1   5   0       48.38       60.06      3.01 o 
   2   5   0        4.00        4.51      2.42 o 
   3   5   0        2.64        1.62      1.30 o 
   4   5   0       21.93       21.07      1.92 o 
   5   5   0       43.92       44.02      3.69 o 
   6   5   0       59.59       56.80      5.17 o 
  -4   6   0        9.47       11.25      1.29 o 
  -3   6   0       54.55       54.99      1.80 o 
  -2   6   0      157.29      161.69      4.65 o 
  -1   6   0      150.40      146.89      4.47 o 
   0   6   0       16.60       15.49      1.66 o 
   1   6   0        3.32        2.87      2.39 o 
   2   6   0       67.98       65.94      4.32 o 
   3   6   0      619.33      568.51     28.79 o 
   4   6   0      193.12      203.07      7.26 o 
   5   6   0       12.85       10.88      3.62 o 
   6   6   0        2.25        1.18      1.67 o 
  -3   7   0        4.36        3.32      3.08 o 
  -2   7   0       18.78       16.17      1.66 o 
  -1   7   0       21.55       18.74      1.35 o 
   0   7   0        7.48        7.29      1.48 o 
   1   7   0       79.56       74.47      3.63 o 
   2   7   0        6.12        5.45      5.16 o 
   3   7   0       10.90       12.06      1.78 o 
   4   7   0       81.76       85.81      3.30 o 
   5   7   0       24.62       23.73      2.07 o 
  -2   8   0        9.27        8.73      1.08 o 
  -1   8   0        6.00        5.72      2.03 o 
   0   8   0       43.66       38.85      2.91 o 
   1   8   0       29.58       26.00      2.52 o 
   2   8   0       16.43       14.10      1.83 o 
   3   8   0       44.51       39.12      3.04 o 
   4   8   0       22.04       22.16      2.28 o 
   5   8   0       13.45       15.46      4.65 o 
  -1   9   0       25.18       30.85      2.13 o 
   0   9   0        4.75        2.93      2.25 o 
   1   9   0        5.31        3.98      4.41 o 
   2   9   0       27.80       31.01      2.97 o 
   3   9   0        4.50        3.72      5.49 o 
   4   9   0        0.94        0.26      1.16 o 
   0  10   0        4.15        4.70      1.42 o 
   1  10   0        6.37        3.03      4.72 o 
   2  10   0        3.02        6.43      1.69 o 
   3  10   0       52.88       62.32      4.41 o 
  -2 -10   1        2.84        3.93      2.02 o 
  -1 -10   1        0.16        0.23      1.31 o 
  -4  -9   1       37.37       39.36      3.37 o 
  -3  -9   1       23.11       20.11      2.29 o 
  -2  -9   1       12.91        9.39      3.80 o 
  -1  -9   1        0.18       -0.03      1.22 o 
   0  -9   1        5.22        3.26      3.65 o 
   1  -9   1       50.91       56.54      3.32 o 
  -5  -8   1       70.34       75.42      4.92 o 
  -4  -8   1        2.56        2.44      3.15 o 
  -3  -8   1       12.28       10.59      4.56 o 
  -2  -8   1       33.61       25.22      2.57 o 
  -1  -8   1       62.15       58.25      3.72 o 
   0  -8   1       14.52       13.28      1.61 o 
   1  -8   1        9.24        9.46      0.94 o 
   2  -8   1       18.95       19.38      1.29 o 
  -5  -7   1       24.16       22.23      1.78 o 
  -4  -7   1       52.49       56.14      3.64 o 
  -3  -7   1       22.00       22.97      2.54 o 
  -2  -7   1       36.82       34.28      2.82 o 
  -1  -7   1       43.11       35.37      2.56 o 
   0  -7   1      162.26      135.34      7.12 o 
   1  -7   1       21.53       18.69      2.18 o 
   2  -7   1        6.00        5.63      0.86 o 
   3  -7   1        7.08        4.01      3.32 o 
  -6  -6   1        4.75        2.05      2.61 o 
  -5  -6   1       43.60       43.47      2.14 o 
  -4  -6   1       89.82       96.63      3.58 o 
  -3  -6   1      429.40      426.65     19.02 o 
  -2  -6   1       18.57       21.31      3.09 o 
  -1  -6   1        3.82        4.16      3.26 o 
   0  -6   1       40.79       37.87      2.35 o 
   1  -6   1      118.00      124.43      3.12 o 
   2  -6   1       49.27       55.95      1.83 o 
   3  -6   1       24.24       24.73      1.22 o 
   4  -6   1       38.11       38.89      2.16 o 
  -6  -5   1        6.06        4.76      4.92 o 
  -5  -5   1        8.25        7.30      3.17 o 
  -4  -5   1        1.88        1.20      1.27 o 
  -3  -5   1      195.25      208.19      6.15 o 
  -2  -5   1       46.63       43.52      2.64 o 
  -1  -5   1      119.76      145.07      6.21 o 
   0  -5   1       24.61       26.86      1.83 o 
   1  -5   1       62.74       62.88      2.62 o 
   2  -5   1      426.03      405.68      5.33 o 
   3  -5   1       77.07       76.11      3.81 o 
   4  -5   1        0.92        0.88      0.86 o 
  -6  -4   1       41.90       44.21      4.92 o 
  -5  -4   1        2.81        3.21      1.83 o 
  -4  -4   1      118.33      114.85      2.76 o 
  -3  -4   1       25.01       24.34      1.56 o 
  -2  -4   1       38.86       41.52      1.66 o 
  -1  -4   1      225.36      218.44      6.05 o 
   0  -4   1       33.23       36.39      2.14 o 
   1  -4   1       42.64       41.63      3.26 o 
   2  -4   1       14.99       16.08      0.99 o 
   3  -4   1      106.05      107.42      3.20 o 
   4  -4   1        8.54        7.24      1.20 o 
   5  -4   1       14.42       11.24      4.09 o 
  -6  -3   1        1.16        0.41      1.21 o 
  -5  -3   1        9.69        7.58      1.03 o 
  -4  -3   1       23.46       25.55      1.67 o 
  -3  -3   1       50.26       56.30      2.14 o 
  -2  -3   1        2.21        2.53      0.63 o 
  -1  -3   1      314.92      309.36     13.22 o 
   0  -3   1      961.98      866.58     13.78 o 
   1  -3   1       59.78       62.08      1.52 o 
   2  -3   1        1.95        1.46      0.46 o 
   3  -3   1       51.14       52.94      1.08 o 
   4  -3   1       95.17       89.83      3.96 o 
   5  -3   1       47.64       44.72      3.23 o 
  -6  -2   1        7.96        7.79      3.72 o 
  -5  -2   1        5.32        6.59      1.29 o 
  -4  -2   1      134.50      145.32      3.27 o 
  -3  -2   1      564.86      544.72     21.17 o 
  -2  -2   1      207.08      203.62      2.76 o 
  -1  -2   1      224.72      175.40      2.73 o 
   0  -2   1      223.70      189.96      5.52 o 
   1  -2   1      190.39      186.72      2.87 o 
   2  -2   1      474.20      432.27      5.33 o 
   3  -2   1       64.28       69.24      1.54 o 
   4  -2   1        5.60        5.14      0.55 o 
   5  -2   1       29.71       29.38      2.74 o 
  -6  -1   1      210.12      209.95      7.27 o 
  -5  -1   1      134.73      149.14      5.21 o 
  -4  -1   1       47.16       48.86      1.64 o 
  -3  -1   1       22.63       23.48      0.86 o 
  -2  -1   1      230.42      196.21      2.64 o 
  -1  -1   1     1332.39     1129.97     17.20 o 
   0  -1   1      533.18      415.48      6.54 o 
   1  -1   1       80.66       76.41      1.73 o 
   2  -1   1      425.72      405.89      5.28 o 
   3  -1   1       14.45       17.14      0.55 o 
   4  -1   1        5.06        5.03      0.38 o 
   5  -1   1       45.13       43.51      3.17 o 
   6  -1   1        6.41        3.94      5.58 o 
  -6   0   1       74.57       71.92      4.43 o 
  -5   0   1       16.97       19.21      2.09 o 
  -4   0   1       91.47      101.84      1.64 o 
  -3   0   1       50.99       58.95      1.31 o 
  -2   0   1       35.71       39.79      0.79 o 
  -1   0   1      617.62      519.48      5.68 o 
   1   0   1       48.76       55.11      0.95 o 
   2   0   1      195.73      185.14      2.16 o 
   3   0   1       22.16       23.56      0.56 o 
   4   0   1       40.50       43.13      0.91 o 
   5   0   1       23.30       22.28      2.16 o 
   6   0   1        5.89        4.25      4.15 o 
  -6   1   1       18.95       20.72      2.44 o 
  -5   1   1        2.74        3.36      2.66 o 
  -4   1   1       43.23       42.97      1.04 o 
  -3   1   1      127.91      125.18      4.14 o 
  -2   1   1      134.26      134.54      2.34 o 
  -1   1   1      455.72      399.22      4.71 o 
   0   1   1      241.19      194.52      6.39 o 
   2   1   1       17.43       21.81      0.50 o 
   3   1   1       39.04       41.64      0.94 o 
   4   1   1      115.57      114.82      4.37 o 
   5   1   1      302.40      315.30     14.46 o 
   6   1   1       54.56       52.69      6.37 o 
  -6   2   1       11.13       11.46      2.02 o 
  -5   2   1       18.18       18.33      1.95 o 
  -4   2   1        9.71       10.61      1.19 o 
  -3   2   1       56.36       63.83      1.67 o 
  -2   2   1      121.53      133.23      2.40 o 
  -1   2   1      475.71      412.66      5.51 o 
   0   2   1      602.19      489.07     12.43 o 
   1   2   1      479.22      411.65      5.62 o 
   2   2   1      235.89      216.68      4.09 o 
   3   2   1       83.07       92.44      1.74 o 
   4   2   1       65.42       66.14      1.80 o 
   5   2   1       35.53       37.35      4.64 o 
   6   2   1      184.49      191.96      6.51 o 
  -5   3   1       42.09       38.89      2.79 o 
  -4   3   1       42.68       35.59      1.39 o 
  -3   3   1       35.79       38.43      1.42 o 
  -2   3   1       99.30       92.46      1.85 o 
  -1   3   1       32.45       35.03      0.87 o 
   0   3   1      104.96      103.70      5.31 o 
   1   3   1       21.15       23.41      0.74 o 
   2   3   1      290.91      287.30      6.93 o 
   3   3   1      654.14      642.03     16.09 o 
   4   3   1       13.61       15.51      1.28 o 
   5   3   1       19.84       20.00      1.30 o 
   6   3   1       16.19       15.95      3.81 o 
  -5   4   1       33.42       36.26      3.11 o 
  -4   4   1       76.00       67.97      2.23 o 
  -3   4   1        9.76        8.85      0.85 o 
  -2   4   1       36.41       36.59      1.40 o 
  -1   4   1      120.24      125.77      2.69 o 
   0   4   1      936.21      912.91     18.06 o 
   1   4   1       36.36       43.93      2.25 o 
   2   4   1        0.90        0.48      0.49 o 
   3   4   1       27.84       30.03      1.40 o 
   4   4   1        2.69        2.82      0.73 o 
   5   4   1      129.64      139.80      4.71 o 
   6   4   1        7.17        4.96      5.13 o 
  -4   5   1       38.58       40.00      3.14 o 
  -3   5   1      150.20      157.44      4.77 o 
  -2   5   1        1.64        1.65      0.83 o 
  -1   5   1       28.27       27.52      1.40 o 
   0   5   1       43.54       50.28      3.04 o 
   1   5   1      232.38      235.48      6.59 o 
   2   5   1       74.26       71.64      3.86 o 
   3   5   1       59.45       58.60      2.84 o 
   4   5   1        2.90        3.29      1.79 o 
   5   5   1       56.17       55.46      2.53 o 
   6   5   1        7.86        8.32      1.75 o 
  -4   6   1       54.88       57.22      3.88 o 
  -3   6   1       26.24       27.03      1.36 o 
  -2   6   1      222.64      233.01      6.27 o 
  -1   6   1      119.89      120.44      4.44 o 
   0   6   1       18.97       23.86      2.51 o 
   1   6   1        1.83        3.26      3.14 o 
   2   6   1      433.22      378.29     14.10 o 
   3   6   1       23.56       24.61      1.91 o 
   4   6   1       29.30       28.79      2.13 o 
   5   6   1       12.81       11.96      1.19 o 
   6   6   1        6.75        3.37      3.77 o 
  -3   7   1       25.51       25.13      1.64 o 
  -2   7   1       12.59       12.22      1.15 o 
  -1   7   1       91.23       87.17      3.94 o 
   0   7   1        7.52        7.10      1.92 o 
   1   7   1       33.17       29.33      2.56 o 
   2   7   1       95.79       91.55      3.99 o 
   3   7   1      114.06      112.23      6.22 o 
   4   7   1      208.88      209.61      5.53 o 
   5   7   1       34.17       33.83      2.13 o 
  -3   8   1       17.12       14.94      6.91 o 
  -2   8   1       10.25       10.87      1.18 o 
  -1   8   1        0.94        0.92      1.03 o 
   0   8   1       37.33       34.93      2.08 o 
   1   8   1      142.59      120.27      6.68 o 
   2   8   1        1.58        2.03      1.63 o 
   3   8   1       21.37       21.85      2.21 o 
   4   8   1       32.28       30.67      2.87 o 
   5   8   1        5.22        3.87      3.38 o 
  -2   9   1       32.55       36.18      2.17 o 
  -1   9   1       16.28       16.92      1.84 o 
   0   9   1       33.75       28.45      2.48 o 
   1   9   1       23.76       23.01      2.79 o 
   2   9   1        1.17        2.02      2.67 o 
   3   9   1       25.26       24.50      2.60 o 
   4   9   1        2.45        3.04      1.26 o 
   0  10   1       19.30       14.76      2.13 o 
   1  10   1        0.48        1.56      2.49 o 
   2  10   1       14.01       15.53      2.74 o 
   3  10   1       72.28       75.54      4.60 o 
  -3  -9   2       43.10       47.11      3.45 o 
  -2  -9   2       46.29       45.34      3.43 o 
  -1  -9   2       10.99        6.19      5.81 o 
   0  -9   2       11.00       11.08      1.88 o 
   1  -9   2       16.10       18.08      1.46 o 
  -4  -8   2        4.77        4.11      4.03 o 
  -3  -8   2       52.15       54.60      6.28 o 
  -2  -8   2       21.08       21.53      2.61 o 
  -1  -8   2       18.33       17.19      2.38 o 
   0  -8   2        5.13        6.10      1.34 o 
   1  -8   2       17.17       18.51      1.59 o 
   2  -8   2       55.84       64.16      2.20 o 
  -5  -7   2       83.69       84.12      4.09 o 
  -4  -7   2       37.46       36.95      2.90 o 
  -3  -7   2       13.33       13.11      2.41 o 
  -2  -7   2       19.67       19.37      2.18 o 
  -1  -7   2      102.43       86.92      5.38 o 
   0  -7   2        5.00        5.26      4.84 o 
   1  -7   2        6.04        7.26      1.49 o 
   2  -7   2        7.13        6.91      1.29 o 
   3  -7   2        4.42        3.60      3.62 o 
  -5  -6   2       71.40       68.42      2.91 o 
  -4  -6   2      125.88      125.55      4.19 o 
  -3  -6   2       22.83       19.82      2.46 o 
  -2  -6   2       23.31       24.26      2.63 o 
  -1  -6   2        4.09        3.36      4.26 o 
   0  -6   2        3.47        3.79      3.36 o 
   1  -6   2      294.82      302.32     10.63 o 
   2  -6   2        1.24        1.41      1.07 o 
   3  -6   2       17.74       21.07      2.27 o 
   4  -6   2       20.75       22.31      1.76 o 
  -6  -5   2        2.82        1.47      1.95 o 
  -5  -5   2       40.27       39.04      2.36 o 
  -4  -5   2       91.16       96.07      3.86 o 
  -3  -5   2      109.47      106.79      5.92 o 
  -2  -5   2      436.97      424.31     15.91 o 
  -1  -5   2       19.61       21.17      1.90 o 
   0  -5   2        3.47        4.11      1.98 o 
   1  -5   2      642.07      536.61     14.98 o 
   2  -5   2       31.80       31.11      1.45 o 
   3  -5   2       60.28       59.36      1.99 o 
   4  -5   2        1.53        2.02      1.47 o 
  -6  -4   2       23.46       23.80      2.53 o 
  -5  -4   2       42.46       40.24      1.97 o 
  -4  -4   2        7.45        7.73      0.93 o 
  -3  -4   2        2.13        2.74      0.94 o 
  -2  -4   2      125.57      155.45      3.37 o 
  -1  -4   2       10.46       11.68      1.41 o 
   0  -4   2       36.18       45.03      2.48 o 
   1  -4   2      242.70      235.96      8.60 o 
   2  -4   2       19.59       20.55      1.56 o 
   3  -4   2      186.16      183.96      5.22 o 
   4  -4   2       77.70       77.10      3.84 o 
   5  -4   2        9.51       10.32      1.91 o 
  -6  -3   2       13.02       10.90      5.27 o 
  -5  -3   2       18.92       20.57      1.39 o 
  -4  -3   2       70.87       75.03      3.44 o 
  -3  -3   2       18.09       18.48      1.34 o 
  -2  -3   2       23.92       23.19      1.12 o 
  -1  -3   2      163.55      168.73      9.32 o 
   0  -3   2      283.52      294.20      7.97 o 
   1  -3   2       36.80       40.86      1.03 o 
   2  -3   2       98.97      104.28      2.25 o 
   3  -3   2       13.71       13.74      0.68 o 
   4  -3   2       18.93       17.24      1.84 o 
   5  -3   2       32.90       33.84      2.87 o 
  -6  -2   2        5.88        4.49      4.64 o 
  -5  -2   2       34.13       30.40      1.95 o 
  -4  -2   2       14.98       16.39      1.23 o 
  -3  -2   2      165.75      184.01      3.75 o 
  -2  -2   2        8.68        7.92      0.64 o 
  -1  -2   2        6.42        6.53      0.35 o 
   0  -2   2      356.30      315.49     19.39 o 
   1  -2   2      111.18      103.58      2.73 o 
   2  -2   2       29.21       33.57      0.84 o 
   3  -2   2        9.71       10.36      0.57 o 
   4  -2   2       41.61       43.00      1.89 o 
   5  -2   2       45.09       39.76      3.02 o 
  -6  -1   2        2.02        1.37      1.35 o 
  -5  -1   2       49.06       47.89      1.99 o 
  -4  -1   2       16.48       14.88      1.25 o 
  -3  -1   2        8.86        8.68      0.86 o 
  -2  -1   2      706.85      639.44     14.31 o 
   0  -1   2      340.70      278.57      7.05 o 
   1  -1   2      175.57      149.43      1.65 o 
   2  -1   2      912.18      865.97     12.74 o 
   3  -1   2       36.35       35.38      1.67 o 
   4  -1   2        7.26        7.23      1.25 o 
   5  -1   2        0.73        1.03      1.19 o 
   6  -1   2        1.21        0.44      0.86 o 
  -6   0   2       32.46       28.97      2.90 o 
  -5   0   2       82.07       84.37      2.77 o 
  -4   0   2      192.57      199.07      3.75 o 
  -3   0   2       23.44       22.80      0.84 o 
  -2   0   2       14.08       15.92      0.54 o 
   0   0   2      211.32      188.41      4.67 o 
   1   0   2      583.94      505.74      6.22 o 
   2   0   2      101.58      106.54      1.93 o 
   3   0   2       31.59       39.77      1.63 o 
   4   0   2       40.55       38.72      2.32 o 
   5   0   2       25.65       26.98      2.42 o 
   6   0   2       24.59       25.19      2.41 o 
  -6   1   2       27.58       29.03      3.34 o 
  -5   1   2       27.74       30.92      2.62 o 
  -4   1   2       38.77       41.38      1.54 o 
  -3   1   2       39.52       42.31      1.11 o 
  -2   1   2       22.89       23.30      0.63 o 
   1   1   2     1402.14     1186.41     17.05 o 
   2   1   2      568.96      535.52      6.26 o 
   3   1   2       41.93       44.90      2.27 o 
   4   1   2      171.94      183.04      4.67 o 
   5   1   2      355.38      370.20      8.24 o 
   6   1   2       49.96       50.33      3.38 o 
  -6   2   2        0.72        1.82      1.51 o 
  -5   2   2        5.38        6.31      1.45 o 
  -4   2   2       89.13       92.53      3.49 o 
  -3   2   2      119.71      137.00      3.83 o 
  -2   2   2      381.45      370.67      6.73 o 
  -1   2   2      344.63      296.64      3.63 o 
   0   2   2       58.88       59.53      3.27 o 
   1   2   2      344.70      312.00      3.72 o 
   2   2   2      485.55      427.42      4.61 o 
   3   2   2       67.76       73.30      1.85 o 
   4   2   2       41.96       44.11      0.80 o 
   5   2   2       25.19       26.00      2.70 o 
   6   2   2       27.88       25.36      4.79 o 
  -5   3   2        0.77        1.08      0.75 o 
  -4   3   2       21.09       22.64      1.19 o 
  -3   3   2       50.75       55.71      2.40 o 
  -2   3   2       61.94       65.71      1.36 o 
  -1   3   2       16.61       18.19      0.53 o 
   0   3   2       77.29       79.79      6.13 o 
   1   3   2        4.81        5.06      0.47 o 
   2   3   2       40.10       46.98      1.31 o 
   3   3   2       28.14       33.21      1.01 o 
   4   3   2        9.81       10.01      0.81 o 
   5   3   2       68.05       65.00      3.58 o 
   6   3   2        4.30        3.67      3.59 o 
  -5   4   2        5.49        5.13      4.31 o 
  -4   4   2       52.51       45.53      1.89 o 
  -3   4   2       41.88       40.68      2.00 o 
  -2   4   2       42.83       47.01      1.45 o 
  -1   4   2      202.46      183.43      3.47 o 
   0   4   2      167.08      180.02      4.91 o 
   1   4   2       20.03       24.14      1.49 o 
   2   4   2       24.14       32.42      1.54 o 
   3   4   2       47.97       54.52      2.05 o 
   4   4   2        8.80        9.66      0.80 o 
   5   4   2        2.51        2.31      1.61 o 
   6   4   2        2.49        1.77      2.78 o 
  -5   5   2        1.37        0.56      1.37 o 
  -4   5   2       80.84       79.95      4.20 o 
  -3   5   2       67.36       73.81      2.39 o 
  -2   5   2      155.41      158.81      2.72 o 
  -1   5   2       56.01       60.16      2.51 o 
   0   5   2      123.20      152.48      4.94 o 
   1   5   2      179.43      209.58      5.88 o 
   2   5   2      424.34      411.42     14.54 o 
   3   5   2       48.96       49.91      1.82 o 
   4   5   2       33.17       28.35      1.50 o 
   5   5   2       34.19       31.71      1.48 o 
   6   5   2       33.67       29.60      2.55 o 
  -4   6   2       34.54       33.01      2.86 o 
  -3   6   2      189.66      195.24      5.25 o 
  -2   6   2      242.72      241.62      6.80 o 
  -1   6   2      123.07      128.33      2.77 o 
   0   6   2       81.98       84.34      4.18 o 
   1   6   2        6.74        5.94      1.11 o 
   2   6   2       74.32       72.71      4.05 o 
   3   6   2      146.21      152.08      3.73 o 
   4   6   2      147.13      154.61      5.44 o 
   5   6   2        1.23        0.64      0.78 o 
   6   6   2       37.49       35.64      2.91 o 
  -3   7   2       10.98        9.74      1.12 o 
  -2   7   2       27.50       25.66      1.31 o 
  -1   7   2      130.68      131.94      4.73 o 
   0   7   2        6.53        5.54      1.11 o 
   1   7   2       10.90        9.94      2.87 o 
   2   7   2      173.21      177.64      5.26 o 
   3   7   2      381.85      407.52     17.97 o 
   4   7   2       56.29       55.82      2.71 o 
   5   7   2       21.23       17.81      1.48 o 
   6   7   2        2.68        1.94      2.87 o 
  -3   8   2        1.93        1.29      1.55 o 
  -2   8   2        8.30        7.10      1.30 o 
  -1   8   2        7.76        7.28      2.78 o 
   0   8   2       43.94       40.64      1.81 o 
   1   8   2       22.17       19.73      2.30 o 
   2   8   2       65.51       63.67      4.23 o 
   3   8   2       12.39       14.86      1.83 o 
   4   8   2       47.69       47.26      2.95 o 
   5   8   2        4.07        3.88      1.16 o 
  -2   9   2        5.97        4.17      2.77 o 
  -1   9   2        8.33        4.43      3.21 o 
   0   9   2        1.07        0.41      1.14 o 
   1   9   2       12.07       10.69      1.82 o 
   2   9   2       20.09       19.64      2.30 o 
   3   9   2        0.79        1.03      2.62 o 
   4   9   2        2.83        2.05      3.28 o 
   0  10   2        5.55        5.54      1.61 o 
   1  10   2        2.55        3.25      2.23 o 
   2  10   2       22.64       26.95      4.38 o 
   3  10   2        1.56        1.72      2.71 o 
  -3  -9   3       26.14       28.69      3.15 o 
  -2  -9   3        5.27        2.56      4.47 o 
  -1  -9   3       14.53       16.05      2.44 o 
   0  -9   3        9.40        9.51      1.38 o 
  -4  -8   3        8.87        9.25      1.92 o 
  -3  -8   3       22.72       24.19      3.29 o 
  -2  -8   3        8.28        7.78      1.83 o 
  -1  -8   3       15.17       15.39      6.01 o 
   0  -8   3        5.46        6.23      1.38 o 
   1  -8   3       50.20       53.66      2.11 o 
   2  -8   3       34.48       41.35      3.19 o 
  -5  -7   3       64.02       68.31      2.85 o 
  -4  -7   3       21.30       24.96      3.45 o 
  -3  -7   3       12.10       11.68      1.84 o 
  -2  -7   3       45.20       42.56      3.60 o 
  -1  -7   3       15.35       14.32      4.30 o 
   0  -7   3       50.49       49.23      3.42 o 
   1  -7   3        0.21        0.28      0.78 o 
   2  -7   3        6.85        7.11      1.52 o 
   3  -7   3       20.23       21.73      1.80 o 
  -5  -6   3       56.02       54.79      2.75 o 
  -4  -6   3       30.01       29.48      1.80 o 
  -3  -6   3       12.60       14.42      2.19 o 
  -2  -6   3       37.19       33.86      3.21 o 
  -1  -6   3       16.17       15.35      1.86 o 
   0  -6   3      103.32      105.65      6.05 o 
   1  -6   3       73.73       71.83      2.30 o 
   2  -6   3       12.43       11.92      1.01 o 
   3  -6   3       39.15       44.67      2.86 o 
  -6  -5   3       11.62       10.70      1.38 o 
  -5  -5   3        0.56        0.41      0.54 o 
  -4  -5   3       88.67       95.94      3.43 o 
  -3  -5   3      217.78      224.26      4.01 o 
  -2  -5   3      113.06      110.04      4.18 o 
  -1  -5   3      112.70      107.35      5.21 o 
   0  -5   3      206.55      215.29      8.66 o 
   1  -5   3        0.14        0.09      0.58 o 
   2  -5   3       98.71       96.98      3.14 o 
   3  -5   3       61.47       61.41      2.50 o 
   4  -5   3        1.42        0.90      0.59 o 
  -6  -4   3        2.85        0.78      1.27 o 
  -5  -4   3       69.39       63.89      2.60 o 
  -4  -4   3       49.81       43.82      2.19 o 
  -3  -4   3        5.89        5.78      1.20 o 
  -2  -4   3      129.20      136.54      4.07 o 
  -1  -4   3        5.76        4.87      3.68 o 
   0  -4   3        8.68        8.87      1.22 o 
   1  -4   3       72.36       70.97      2.35 o 
   2  -4   3      816.77      747.79      7.59 o 
   3  -4   3       55.62       54.10      1.64 o 
   4  -4   3        1.34        0.56      0.80 o 
  -6  -3   3        5.14        4.26      4.38 o 
  -5  -3   3       25.76       26.23      2.08 o 
  -4  -3   3       58.87       61.08      2.15 o 
  -3  -3   3       13.91       14.61      1.32 o 
  -2  -3   3       45.99       52.80      1.81 o 
  -1  -3   3      551.68      512.62     11.08 o 
   0  -3   3      377.25      361.71      8.67 o 
   1  -3   3       98.62      110.49      2.25 o 
   2  -3   3        9.38        9.60      0.70 o 
   3  -3   3       52.57       51.23      1.89 o 
   4  -3   3       24.91       19.77      2.13 o 
   5  -3   3        3.71        1.25      2.63 o 
  -6  -2   3        4.53        4.93      1.37 o 
  -5  -2   3       29.96       26.79      1.96 o 
  -4  -2   3       61.38       61.58      2.43 o 
  -3  -2   3        1.53        2.00      0.75 o 
  -2  -2   3       24.44       26.73      1.18 o 
  -1  -2   3      102.16      102.26      3.20 o 
   0  -2   3      443.44      394.36      8.51 o 
   1  -2   3      168.43      178.90      2.60 o 
   2  -2   3        2.30        1.98      0.36 o 
   3  -2   3       12.83       14.33      0.48 o 
   4  -2   3      111.46      105.38      4.21 o 
   5  -2   3        0.50        0.39      0.84 o 
  -6  -1   3       21.27       20.42      2.31 o 
  -5  -1   3       49.36       52.13      2.25 o 
  -4  -1   3       44.31       44.26      1.99 o 
  -3  -1   3       30.75       30.53      1.36 o 
  -2  -1   3      255.78      243.45      3.67 o 
  -1  -1   3       16.48       18.07      0.51 o 
   0  -1   3      103.71      106.19      6.47 o 
   1  -1   3      539.07      476.41      5.48 o 
   2  -1   3      330.55      319.07      6.29 o 
   3  -1   3       55.14       53.79      2.16 o 
   4  -1   3       30.59       33.01      2.35 o 
   5  -1   3        9.88        8.24      1.40 o 
   6  -1   3        9.10        8.25      3.33 o 
  -6   0   3       16.35       14.86      4.93 o 
  -5   0   3       77.73       79.61      2.78 o 
  -4   0   3      100.35       96.90      3.59 o 
  -3   0   3      156.25      158.19     10.56 o 
  -2   0   3      515.61      495.13      6.51 o 
   0   0   3       43.85       42.29      1.12 o 
   1   0   3      290.24      263.56      2.57 o 
   2   0   3       30.15       30.46      0.94 o 
   3   0   3      226.98      238.61      9.45 o 
   4   0   3      163.75      173.91      4.69 o 
   6   0   3       11.88       12.86      1.81 o 
  -6   1   3       25.97       24.17      4.55 o 
  -5   1   3       14.22       14.89      1.07 o 
  -4   1   3      186.06      199.15      6.88 o 
  -3   1   3       15.84       15.51      1.18 o 
  -2   1   3       69.90       64.27      1.42 o 
  -1   1   3      245.28      217.93      3.90 o 
   1   1   3      692.98      599.76      5.96 o 
   2   1   3       40.63       43.02      0.91 o 
   3   1   3        3.43        4.46      2.31 o 
   4   1   3       66.30       65.47      4.09 o 
   5   1   3        8.94        9.52      1.77 o 
   6   1   3       11.41       13.01      1.90 o 
  -6   2   3       15.62       18.21      2.32 o 
  -5   2   3        3.89        3.87      1.33 o 
  -4   2   3       35.64       35.68      1.48 o 
  -3   2   3       14.88       15.08      1.29 o 
  -2   2   3      206.01      210.91      3.14 o 
  -1   2   3      235.98      208.07      2.66 o 
   0   2   3      638.16      530.85     12.13 o 
   1   2   3      401.27      364.91      3.45 o 
   2   2   3      476.31      471.07      8.14 o 
   3   2   3      135.27      127.59      3.09 o 
   4   2   3      137.58      141.34      4.14 o 
   5   2   3      497.42      506.36      9.09 o 
   6   2   3       92.95       93.53      4.63 o 
  -5   3   3       13.82       11.16      1.67 o 
  -4   3   3       25.84       27.67      1.37 o 
  -3   3   3       15.39       15.74      1.52 o 
  -2   3   3      186.55      193.08      7.19 o 
  -1   3   3       93.99       95.86      1.73 o 
   0   3   3       61.48       64.81      1.84 o 
   1   3   3       80.68       87.77      2.79 o 
   2   3   3      672.07      646.81     11.91 o 
   3   3   3      118.60      126.31      2.82 o 
   4   3   3      113.01      116.84      2.26 o 
   5   3   3        4.13        2.73      2.55 o 
   6   3   3        6.18        4.56      5.36 o 
  -5   4   3        2.05        1.51      2.27 o 
  -4   4   3       54.49       51.52      2.15 o 
  -3   4   3        3.08        4.41      1.05 o 
  -2   4   3        5.50        7.86      1.51 o 
  -1   4   3      126.54      130.50      2.65 o 
   0   4   3      258.36      269.68      6.52 o 
   1   4   3      112.94      124.91      3.71 o 
   2   4   3      156.40      184.78      7.75 o 
   3   4   3       13.34       16.33      1.56 o 
   4   4   3       60.82       63.29      2.32 o 
   5   4   3       19.38       18.67      2.18 o 
   6   4   3        3.26        2.60      2.99 o 
  -5   5   3       33.57       30.67      2.81 o 
  -4   5   3       29.06       28.90      1.56 o 
  -3   5   3      232.13      244.26      8.64 o 
  -2   5   3        5.28        4.82      0.57 o 
  -1   5   3      110.45      119.43      3.50 o 
   0   5   3      266.90      290.72      7.36 o 
   1   5   3       78.08       95.93      3.54 o 
   2   5   3       35.98       39.75      3.16 o 
   3   5   3       16.84       18.18      1.49 o 
   4   5   3       87.13       85.61      4.11 o 
   5   5   3       30.76       29.87      1.54 o 
   6   5   3        0.10        0.62      0.69 o 
  -4   6   3       41.24       42.04      5.20 o 
  -3   6   3      102.67      103.87      3.47 o 
  -2   6   3       84.46       83.92      2.69 o 
  -1   6   3       98.48      104.72      2.54 o 
   0   6   3       72.87       78.57      2.59 o 
   1   6   3       92.86       96.11      4.78 o 
   2   6   3       24.61       27.63      2.75 o 
   3   6   3      115.37      122.15      3.08 o 
   4   6   3       12.76       13.05      1.24 o 
   5   6   3        3.70        2.53      1.50 o 
   6   6   3       21.04       23.09      2.63 o 
  -3   7   3       16.21       17.71      1.44 o 
  -2   7   3       33.33       36.88      2.68 o 
  -1   7   3       48.50       46.48      2.52 o 
   0   7   3       78.67       72.51      2.07 o 
   1   7   3      116.67      112.72      5.73 o 
   2   7   3       83.92       85.37      4.16 o 
   3   7   3      350.90      382.79     17.23 o 
   4   7   3       86.02       89.71      5.08 o 
   5   7   3        8.14       11.14      1.92 o 
   6   7   3        7.85       12.05      5.67 o 
  -3   8   3        8.81        9.22      1.56 o 
  -2   8   3       22.56       20.55      3.69 o 
  -1   8   3       18.50       19.70      2.29 o 
   0   8   3       96.63       86.24      3.42 o 
   1   8   3       56.39       54.80      3.19 o 
   2   8   3        9.81        8.11      2.00 o 
   3   8   3       33.98       33.60      3.31 o 
   4   8   3       21.27       23.16      2.61 o 
   5   8   3        9.70        9.38      1.54 o 
  -2   9   3       26.77       29.06      2.03 o 
  -1   9   3       29.16       30.81      2.42 o 
   0   9   3       14.68       10.68      3.44 o 
   1   9   3       25.57       21.02      2.26 o 
   2   9   3       30.50       29.84      2.74 o 
   3   9   3       12.68       14.01      2.36 o 
   4   9   3        1.23        1.60      4.08 o 
   5   9   3       16.12       17.66      2.24 o 
  -1  10   3       25.25       25.37      2.28 o 
   0  10   3        7.64        8.44      1.79 o 
   1  10   3        5.55        8.08      1.68 o 
   2  10   3       20.58       21.60      2.47 o 
   3  10   3       16.61       16.19      2.19 o 
   4  10   3        8.62        8.01      1.69 o 
  -2  -9   4        6.68        3.72      5.74 o 
  -1  -9   4       27.09       26.88      2.72 o 
  -4  -8   4       41.38       40.62      3.34 o 
  -3  -8   4       33.59       32.93      3.37 o 
  -2  -8   4       27.52       26.39      2.77 o 
  -1  -8   4       29.44       29.08      2.90 o 
   0  -8   4        4.08        4.84      1.90 o 
   1  -8   4       10.71       11.50      1.13 o 
  -4  -7   4       14.85       14.77      2.23 o 
  -3  -7   4       24.29       22.49      2.39 o 
  -2  -7   4       16.94       14.22      4.20 o 
  -1  -7   4       16.65       14.84      2.21 o 
   0  -7   4        1.25        1.71      2.18 o 
   1  -7   4        4.57        5.34      0.93 o 
   2  -7   4       62.21       66.14      3.18 o 
  -5  -6   4       13.07       12.28      2.00 o 
  -4  -6   4       20.13       20.46      1.75 o 
  -3  -6   4        0.04        0.92      1.82 o 
  -2  -6   4       37.50       31.88      4.43 o 
  -1  -6   4       36.38       30.18      3.02 o 
   0  -6   4      269.16      272.20     13.10 o 
   1  -6   4       63.47       64.78      2.17 o 
   2  -6   4       13.71       15.22      1.05 o 
   3  -6   4       14.26       17.13      1.47 o 
  -5  -5   4       28.98       28.47      2.04 o 
  -4  -5   4       95.27      100.11      3.55 o 
  -3  -5   4      270.05      272.90      9.66 o 
  -2  -5   4       76.39       73.89      3.76 o 
  -1  -5   4       20.85       22.02      2.07 o 
   0  -5   4      244.46      244.81      6.23 o 
   1  -5   4      100.36       99.44      3.48 o 
   2  -5   4        4.07        3.56      1.48 o 
   3  -5   4        8.43        9.44      1.24 o 
   4  -5   4        1.40        0.89      0.94 o 
  -6  -4   4        1.21        1.08      0.86 o 
  -5  -4   4       60.24       55.45      2.92 o 
  -4  -4   4       11.18       11.00      1.77 o 
  -3  -4   4      138.77      144.66      5.53 o 
  -2  -4   4      125.49      132.06      6.22 o 
  -1  -4   4       34.22       34.00      2.52 o 
   0  -4   4       57.23       53.74      3.12 o 
   1  -4   4       99.13       99.87      2.86 o 
   2  -4   4      115.23      110.68      3.45 o 
   3  -4   4      118.48      112.79      5.57 o 
   4  -4   4       32.10       30.64      1.93 o 
  -6  -3   4        9.67       10.28      1.75 o 
  -5  -3   4        7.72        8.38      1.09 o 
  -4  -3   4       27.02       25.81      1.73 o 
  -3  -3   4       12.60       13.72      1.05 o 
  -2  -3   4       92.33      108.39      3.34 o 
  -1  -3   4       45.40       42.86      1.57 o 
   0  -3   4       19.28       17.39      1.49 o 
   1  -3   4       40.95       52.90      1.64 o 
   2  -3   4       61.23       63.99      1.59 o 
   3  -3   4       17.78       15.96      0.83 o 
   4  -3   4       32.71       30.29      2.13 o 
   5  -3   4        0.41        0.50      0.82 o 
  -6  -2   4       16.41       15.36      2.20 o 
  -5  -2   4       49.14       47.53      2.42 o 
  -4  -2   4       29.19       29.69      1.75 o 
  -3  -2   4       38.39       39.98      1.78 o 
  -2  -2   4       65.00       72.85      2.08 o 
  -1  -2   4      183.02      179.02      2.54 o 
   0  -2   4       16.82       19.18      0.78 o 
   1  -2   4      193.30      201.29      5.05 o 
   2  -2   4      130.71      131.74      2.70 o 
   3  -2   4        5.45        5.76      0.33 o 
   4  -2   4       25.92       23.79      2.23 o 
   5  -2   4        9.25        7.64      1.35 o 
  -6  -1   4        6.51        4.27      4.98 o 
  -5  -1   4        1.87        2.07      0.77 o 
  -4  -1   4       67.57       66.65      2.17 o 
  -3  -1   4      194.40      201.80     10.95 o 
  -2  -1   4      700.02      630.60      7.63 o 
  -1  -1   4       91.54       97.34      3.88 o 
   0  -1   4      289.54      255.12      5.62 o 
   1  -1   4      112.67      109.00      2.87 o 
   2  -1   4        6.29        7.42      0.35 o 
   3  -1   4       25.01       22.18      1.52 o 
   4  -1   4       31.88       27.94      1.60 o 
   5  -1   4       53.53       51.45      3.13 o 
  -6   0   4       20.56       19.02      2.48 o 
  -5   0   4       70.74       76.39      2.87 o 
  -4   0   4       97.92       98.53      3.32 o 
  -3   0   4       82.07       82.84      2.94 o 
  -2   0   4      188.88      174.06      4.33 o 
  -1   0   4      466.52      433.06      5.41 o 
   0   0   4      140.61      119.98      5.07 o 
   1   0   4      466.22      433.06      7.28 o 
   2   0   4      191.58      197.39      3.81 o 
   3   0   4       97.71      104.55      3.37 o 
   4   0   4       28.19       25.75      1.79 o 
   5   0   4       42.38       43.46      2.82 o 
   6   0   4        9.44       11.34      1.85 o 
  -6   1   4       16.42       15.30      2.10 o 
  -5   1   4        3.58        4.48      1.34 o 
  -4   1   4      187.28      194.71      6.45 o 
  -3   1   4       32.24       31.72      2.52 o 
  -2   1   4      790.34      743.41     11.01 o 
  -1   1   4      699.39      633.71      7.12 o 
   0   1   4      254.23      242.19      4.22 o 
   1   1   4     1081.74      936.92     12.03 o 
   2   1   4      186.01      177.44      2.14 o 
   3   1   4       11.32       10.87      0.88 o 
   4   1   4      337.58      336.83      6.36 o 
   5   1   4        8.50        8.24      1.43 o 
   6   1   4        5.48        5.61      1.31 o 
  -5   2   4       28.82       28.66      1.93 o 
  -4   2   4       42.64       44.31      1.76 o 
  -3   2   4        2.00        1.70      0.85 o 
  -2   2   4      157.16      167.79      2.62 o 
  -1   2   4      437.95      425.69     16.06 o 
   0   2   4       12.41       13.95      0.57 o 
   1   2   4      318.64      302.79      4.49 o 
   2   2   4      111.98      108.48      3.22 o 
   3   2   4       10.67       10.08      0.44 o 
   4   2   4      336.47      331.55      6.51 o 
   5   2   4       14.69       15.66      2.19 o 
   6   2   4       11.61       11.68      1.76 o 
  -5   3   4        1.10        0.79      1.37 o 
  -4   3   4       39.28       43.92      1.84 o 
  -3   3   4       49.46       47.11      1.76 o 
  -2   3   4       21.07       23.40      1.09 o 
  -1   3   4      109.27      117.36      5.18 o 
   0   3   4      267.50      224.82      6.40 o 
   1   3   4      407.24      383.66      4.59 o 
   2   3   4       99.35      115.97      1.94 o 
   3   3   4       41.77       45.22      1.03 o 
   4   3   4       13.06       14.53      0.67 o 
   5   3   4       29.32       32.95      2.52 o 
   6   3   4       14.86       14.94      2.31 o 
  -5   4   4       26.63       23.36      3.25 o 
  -4   4   4        1.84        1.00      0.50 o 
  -3   4   4       35.20       31.12      1.52 o 
  -2   4   4        9.19       10.10      0.84 o 
   0   4   4       60.03       54.50      2.84 o 
   1   4   4      122.30      130.45      4.52 o 
   2   4   4       53.61       62.64      1.82 o 
   3   4   4       70.83       83.65      2.74 o 
   4   4   4        0.08        0.28      0.49 o 
   5   4   4       54.47       53.78      3.53 o 
   6   4   4        6.81        8.90      2.06 o 
  -5   5   4       47.71       50.84      3.69 o 
  -4   5   4       35.96       36.23      1.83 o 
  -3   5   4       57.28       58.25      2.22 o 
  -2   5   4       90.14      100.08      2.76 o 
  -1   5   4      104.91      114.84      5.01 o 
   0   5   4       35.22       37.90      1.16 o 
   1   5   4      154.16      148.47      4.71 o 
   2   5   4      151.26      173.68      6.88 o 
   3   5   4       75.06       86.62      3.20 o 
   4   5   4        9.08        7.47      0.76 o 
   5   5   4       46.35       45.69      3.27 o 
   6   5   4        5.14        5.30      1.35 o 
  -4   6   4        6.28        3.93      2.96 o 
  -3   6   4       70.48       71.77      2.84 o 
  -2   6   4       38.84       41.51      1.85 o 
  -1   6   4       42.74       41.47      1.17 o 
   0   6   4      116.91      117.57      6.27 o 
   1   6   4      189.32      186.74      7.61 o 
   2   6   4      293.94      281.31     11.45 o 
   3   6   4       57.31       52.75      3.25 o 
   4   6   4       31.32       26.54      1.37 o 
   5   6   4      102.76       97.93      4.57 o 
   6   6   4        9.60        8.99      1.71 o 
  -3   7   4       39.55       43.46      2.40 o 
  -2   7   4       36.02       34.32      1.81 o 
  -1   7   4      122.39      117.55      6.67 o 
   0   7   4       48.11       51.22      2.72 o 
   1   7   4      172.26      182.92      5.34 o 
   2   7   4      339.50      343.98      8.16 o 
   3   7   4       35.17       38.39      2.69 o 
   4   7   4       16.52       17.04      1.44 o 
   5   7   4        8.87        8.30      0.98 o 
  -3   8   4       32.09       32.70      2.04 o 
  -2   8   4       56.51       55.96      2.50 o 
  -1   8   4       30.95       29.55      2.42 o 
   0   8   4       36.72       32.54      2.56 o 
   1   8   4       23.05       21.30      2.30 o 
   2   8   4       93.67      105.01      5.99 o 
   3   8   4       38.13       39.71      2.73 o 
   4   8   4       40.22       39.33      2.77 o 
   5   8   4       50.37       45.08      3.71 o 
  -2   9   4       12.30       10.50      1.66 o 
  -1   9   4       22.91       22.53      1.79 o 
   0   9   4        8.70        6.11      2.35 o 
   1   9   4        9.77        8.59      1.73 o 
   2   9   4       29.13       27.59      2.82 o 
   3   9   4       42.78       48.36      3.37 o 
   4   9   4       22.76       27.67      2.67 o 
   5   9   4       22.19       20.73      2.18 o 
  -1  10   4        5.42        2.72      3.08 o 
   0  10   4        3.12        1.80      2.40 o 
   1  10   4        1.08        0.78      1.42 o 
   2  10   4       20.04       18.11      2.37 o 
   3  10   4        5.74        6.88      1.59 o 
   4  10   4        3.50        4.92      1.48 o 
  -3  -8   5       19.76       21.06      4.97 o 
  -2  -8   5        2.77        4.16      1.35 o 
  -1  -8   5        8.80        8.90      5.60 o 
   0  -8   5       29.18       31.02      2.18 o 
  -4  -7   5       20.65       19.52      6.20 o 
  -3  -7   5        8.92        9.46      1.90 o 
  -2  -7   5       19.93       18.05      2.24 o 
  -1  -7   5       10.43       12.42      1.94 o 
   0  -7   5        2.76        2.45      2.57 o 
   1  -7   5       34.13       40.32      2.03 o 
   2  -7   5        3.84        2.60      2.34 o 
  -5  -6   5       38.96       36.33      2.25 o 
  -4  -6   5        8.12        9.31      1.14 o 
  -3  -6   5       12.78       11.59      4.43 o 
  -2  -6   5       26.43       21.24      2.23 o 
  -1  -6   5      141.50      130.76      6.08 o 
   0  -6   5       51.43       55.55      3.66 o 
   1  -6   5        7.95        6.96      0.79 o 
   2  -6   5       10.47       12.27      1.13 o 
   3  -6   5        3.55        1.99      2.39 o 
  -5  -5   5       28.66       29.99      1.97 o 
  -4  -5   5        6.96        5.66      3.24 o 
  -3  -5   5        0.04        0.43      1.07 o 
  -2  -5   5       50.58       49.54      3.37 o 
  -1  -5   5       47.86       54.00      3.45 o 
   0  -5   5      169.42      171.06      9.21 o 
   1  -5   5       29.22       28.71      1.48 o 
   2  -5   5       11.60       11.66      0.97 o 
   3  -5   5        5.22        3.88      3.18 o 
  -5  -4   5       27.55       27.54      1.74 o 
  -4  -4   5       86.47       87.63      3.21 o 
  -3  -4   5       19.30       18.53      1.30 o 
  -2  -4   5       89.94       86.62      6.23 o 
  -1  -4   5      194.90      203.02      8.55 o 
   0  -4   5       16.75       16.17      1.79 o 
   1  -4   5      400.83      385.74     11.04 o 
   2  -4   5       11.52       11.73      1.13 o 
   3  -4   5       15.86       17.14      2.52 o 
   4  -4   5       23.43       21.95      1.72 o 
  -6  -3   5       19.62       16.57      1.90 o 
  -5  -3   5       23.81       19.58      1.55 o 
  -4  -3   5       22.92       20.04      1.40 o 
  -3  -3   5       32.65       28.19      1.54 o 
  -2  -3   5      113.60      114.91      4.20 o 
  -1  -3   5       86.85       92.01      3.94 o 
   0  -3   5        2.01        2.70      0.45 o 
   1  -3   5      402.20      383.38     17.72 o 
   2  -3   5       57.74       58.92      2.18 o 
   3  -3   5      167.12      159.82     13.79 o 
   4  -3   5       89.70       89.25      2.96 o 
  -6  -2   5       15.96       13.59      2.10 o 
  -5  -2   5        9.82        7.15      1.33 o 
  -4  -2   5       23.75       23.36      1.60 o 
  -3  -2   5        8.10        8.71      0.89 o 
  -2  -2   5       94.38       96.58      3.01 o 
  -1  -2   5       76.15       85.52      2.21 o 
   0  -2   5       30.34       32.42      1.02 o 
   1  -2   5      218.07      222.70      3.57 o 
   2  -2   5       21.03       22.30      0.80 o 
   3  -2   5       89.32       79.52      3.25 o 
   4  -2   5        5.21        4.62      1.21 o 
   5  -2   5        6.78        6.00      1.28 o 
  -6  -1   5       18.41       18.77      2.43 o 
  -5  -1   5       21.46       23.20      1.58 o 
  -4  -1   5        9.45        9.02      0.98 o 
  -3  -1   5       14.30       15.38      1.67 o 
  -2  -1   5      215.87      202.03      4.84 o 
  -1  -1   5      203.78      203.01      3.79 o 
   0  -1   5      145.89      140.46      2.36 o 
   1  -1   5      158.28      177.17      4.26 o 
   2  -1   5       87.29       89.94      1.71 o 
   3  -1   5       24.95       26.75      1.80 o 
   4  -1   5       40.14       35.31      1.80 o 
   5  -1   5        3.26        4.60      2.04 o 
  -6   0   5        5.55        5.32      1.62 o 
  -5   0   5        9.41       10.50      1.14 o 
  -4   0   5       12.79       12.87      1.13 o 
  -3   0   5      228.96      244.30     20.19 o 
  -2   0   5      803.23      744.23     17.08 o 
  -1   0   5      103.72      104.04      3.87 o 
   0   0   5       31.57       32.54      1.15 o 
   1   0   5      250.40      233.54      2.34 o 
   2   0   5      237.59      234.15      4.15 o 
   3   0   5       73.30       71.87      2.58 o 
   4   0   5        2.13        2.30      1.87 o 
   5   0   5        3.56        2.38      2.34 o 
  -6   1   5       13.48       13.08      3.29 o 
  -5   1   5        6.86        6.39      1.28 o 
  -4   1   5       26.63       24.87      1.67 o 
  -3   1   5       86.31       87.02      3.12 o 
  -2   1   5     1146.43     1068.35     42.22 o 
  -1   1   5      100.37       96.13      4.01 o 
   0   1   5      182.53      165.98      5.63 o 
   1   1   5       28.43       28.73      0.56 o 
   2   1   5       75.28       87.66      2.03 o 
   3   1   5       22.19       22.75      1.28 o 
   4   1   5      470.22      462.16     15.93 o 
   5   1   5        2.62        1.97      1.71 o 
   6   1   5        1.08        0.70      0.70 o 
  -5   2   5       99.91      103.62      3.33 o 
  -4   2   5        3.95        4.05      2.07 o 
  -3   2   5       11.41       11.49      1.18 o 
  -2   2   5      185.69      175.23      4.09 o 
  -1   2   5      837.77      771.69     11.15 o 
   0   2   5       46.04       49.16      1.09 o 
   1   2   5     1237.70     1118.84     11.10 o 
   2   2   5      515.78      490.63      4.72 o 
   3   2   5       62.83       66.62      1.43 o 
   4   2   5      189.26      189.21      4.81 o 
   5   2   5        7.02        6.46      1.27 o 
   6   2   5       25.37       28.25      2.69 o 
  -5   3   5       19.98       19.82      1.81 o 
  -4   3   5        7.97        8.26      0.98 o 
  -3   3   5       73.51       78.28      2.19 o 
  -2   3   5        4.74        4.53      0.55 o 
  -1   3   5       93.73      102.86      5.12 o 
   0   3   5      291.17      279.97      4.16 o 
   1   3   5       52.64       58.75      1.04 o 
   2   3   5      167.27      174.49      2.56 o 
   3   3   5        7.01        6.75      0.41 o 
   4   3   5      310.00      305.52      6.16 o 
   5   3   5       49.22       54.35      3.56 o 
   6   3   5       25.86       25.12      2.34 o 
  -5   4   5        2.48        3.80      1.30 o 
  -4   4   5        6.11        6.86      0.92 o 
  -3   4   5       19.88       15.44      1.57 o 
  -2   4   5        6.06        6.61      0.53 o 
  -1   4   5       31.84       34.00      1.45 o 
   0   4   5       29.93       27.32      1.72 o 
   1   4   5      240.97      243.11      5.20 o 
   2   4   5        3.45        3.42      0.53 o 
   3   4   5        8.59        7.35      0.70 o 
   4   4   5      112.68      120.04      4.01 o 
   5   4   5        7.10        8.88      1.72 o 
   6   4   5       32.15       31.60      2.89 o 
  -4   5   5      148.99      147.86      3.65 o 
  -3   5   5       20.29       18.44      1.30 o 
  -2   5   5       14.70       17.79      1.43 o 
  -1   5   5      211.31      230.74      9.03 o 
   0   5   5       32.78       33.86      2.02 o 
   1   5   5       66.95       70.82      2.26 o 
   2   5   5       58.66       61.60      3.11 o 
   3   5   5       14.18       14.66      1.00 o 
   4   5   5       14.93       12.63      0.91 o 
   5   5   5        1.02        0.33      0.93 o 
   6   5   5       14.85       16.35      1.99 o 
  -4   6   5      194.98      202.18      4.41 o 
  -3   6   5        1.87        1.06      1.15 o 
  -2   6   5       31.18       33.51      2.05 o 
  -1   6   5       30.07       32.57      2.19 o 
   0   6   5        7.33        7.59      4.55 o 
   1   6   5        1.90        1.67      0.72 o 
   2   6   5      307.59      309.87     11.81 o 
   3   6   5        8.69        9.12      1.42 o 
   4   6   5       42.41       37.04      1.75 o 
   5   6   5        0.10        0.14      0.67 o 
   6   6   5        6.04        4.28      5.08 o 
  -3   7   5       15.59       16.07      1.50 o 
  -2   7   5       23.73       22.85      1.70 o 
  -1   7   5       67.55       66.94      3.20 o 
   0   7   5       41.07       36.12      2.48 o 
   1   7   5      133.58      152.51      4.78 o 
   2   7   5      156.39      158.21      8.63 o 
   3   7   5        7.50        6.72      1.20 o 
   4   7   5       20.77       19.26      1.29 o 
   5   7   5        2.66        1.27      2.06 o 
  -3   8   5        9.53       11.58      1.72 o 
  -2   8   5       41.15       41.58      2.43 o 
  -1   8   5       16.13       17.35      1.98 o 
   0   8   5       76.42       69.35      5.37 o 
   1   8   5       95.80       94.73      5.61 o 
   2   8   5       76.72       74.04      4.65 o 
   3   8   5       21.52       23.63      2.28 o 
   4   8   5       20.11       19.50      5.12 o 
  -2   9   5        9.09        7.44      2.05 o 
  -1   9   5        2.34        1.40      1.11 o 
   0   9   5        8.98        8.22      3.89 o 
   1   9   5       14.28       14.10      1.91 o 
   2   9   5       23.85       26.95      2.83 o 
   3   9   5       41.97       51.57      4.51 o 
   4   9   5       17.10       15.58      5.76 o 
  -1  10   5        0.59        0.23      0.92 o 
   0  10   5       10.25       13.62      1.99 o 
   1  10   5        5.25        3.77      5.26 o 
   2  10   5        2.61        2.37      3.57 o 
   3  10   5        7.82        8.52      1.86 o 
   4  10   5       20.67       20.72      2.52 o 
  -2  -8   6       17.65       18.05      2.60 o 
  -1  -8   6       14.48       13.76      2.01 o 
  -4  -7   6       25.04       29.56      3.14 o 
  -3  -7   6        7.97        8.54      1.98 o 
  -1  -7   6        6.52        4.22      4.49 o 
   0  -7   6        4.31        4.90      5.28 o 
   1  -7   6       65.00       67.56      2.92 o 
  -4  -6   6       16.11       17.73      2.71 o 
  -3  -6   6        6.88        5.15      4.88 o 
  -2  -6   6       27.19       23.41      2.58 o 
  -1  -6   6       46.91       50.80      3.74 o 
   0  -6   6        8.54        9.38      1.83 o 
   1  -6   6        5.44        5.97      1.15 o 
   2  -6   6       40.75       48.28      2.50 o 
  -5  -5   6       62.35       63.75      3.53 o 
  -4  -5   6        1.10        0.77      0.80 o 
  -3  -5   6       32.22       32.93      2.84 o 
  -2  -5   6       30.86       31.50      3.04 o 
  -1  -5   6      280.10      295.86     14.07 o 
   0  -5   6        6.73        4.77      4.10 o 
   1  -5   6      103.98      108.74      2.89 o 
   2  -5   6       11.46       10.83      0.91 o 
   3  -5   6       27.28       27.62      2.08 o 
  -5  -4   6       40.20       44.21      2.34 o 
  -4  -4   6      117.68      117.89      4.51 o 
  -3  -4   6       49.15       47.38      1.94 o 
  -2  -4   6       35.69       33.39      5.87 o 
  -1  -4   6       68.21       59.96      3.34 o 
   0  -4   6      215.34      227.23      6.00 o 
   1  -4   6       44.72       46.47      1.57 o 
   2  -4   6       30.11       28.36      1.28 o 
   3  -4   6       33.48       30.53      2.48 o 
   4  -4   6       14.93       15.96      3.23 o 
  -5  -3   6       60.23       62.32      4.86 o 
  -4  -3   6        3.77        3.72      1.69 o 
  -3  -3   6      153.90      165.74      6.56 o 
  -2  -3   6       85.04       94.03      3.44 o 
  -1  -3   6       46.02       47.76      1.54 o 
   0  -3   6       96.59       99.15      3.39 o 
   1  -3   6      197.38      196.07      3.20 o 
   2  -3   6       73.23       68.19      1.69 o 
   3  -3   6       32.22       30.04      2.48 o 
   4  -3   6       37.43       39.37      4.28 o 
  -6  -2   6       22.04       21.74      2.74 o 
  -5  -2   6       14.90       14.13      1.57 o 
  -4  -2   6       23.51       24.70      2.36 o 
  -3  -2   6       25.79       29.04      1.46 o 
  -2  -2   6       31.79       33.61      1.58 o 
  -1  -2   6       21.23       23.80      1.02 o 
   0  -2   6      151.03      160.84      4.24 o 
   1  -2   6       52.52       55.18      1.92 o 
   2  -2   6       52.67       57.14      1.34 o 
   3  -2   6       10.64       10.51      1.03 o 
   4  -2   6       51.75       52.54      2.45 o 
   5  -2   6        0.84        0.54      0.70 o 
  -6  -1   6        5.02        2.79      4.37 o 
  -5  -1   6        6.39        5.42      1.61 o 
  -4  -1   6       15.12       16.74      1.29 o 
  -3  -1   6       21.57       24.30      1.87 o 
  -2  -1   6       67.50       72.01      2.08 o 
  -1  -1   6       39.04       37.90      0.89 o 
   0  -1   6      357.50      343.98     11.07 o 
   1  -1   6       72.33       78.01      1.70 o 
   2  -1   6       27.72       29.69      0.84 o 
   3  -1   6       10.59        8.02      0.92 o 
   4  -1   6       76.12       65.76      2.68 o 
   5  -1   6        4.34        2.74      2.67 o 
  -5   0   6       55.97       53.78      2.25 o 
  -4   0   6       72.14       71.80      2.95 o 
  -3   0   6      240.05      239.21      3.92 o 
  -2   0   6      183.33      185.71      5.33 o 
  -1   0   6      229.49      224.01      4.08 o 
   0   0   6        6.08        7.00      3.47 o 
   1   0   6      131.43      135.98      3.26 o 
   2   0   6       55.97       54.99      1.14 o 
   3   0   6      111.52      120.62      3.24 o 
   4   0   6        0.17        0.54      0.67 o 
   5   0   6        9.08        9.94      1.15 o 
  -5   1   6       49.71       49.38      2.77 o 
  -4   1   6       64.80       70.43      2.73 o 
  -3   1   6       38.67       38.36      2.13 o 
  -2   1   6       64.49       68.02      2.44 o 
  -1   1   6       47.68       53.73      1.56 o 
   0   1   6      102.11      106.87      3.43 o 
   1   1   6      225.00      234.02      2.31 o 
   2   1   6        4.00        4.03      0.28 o 
   3   1   6      169.40      171.09      5.47 o 
   4   1   6        7.93        8.21      1.00 o 
   5   1   6       18.34       19.81      2.30 o 
   6   1   6       58.24       68.85      3.91 o 
  -5   2   6       45.14       44.55      2.37 o 
  -4   2   6       45.00       42.61      2.12 o 
  -3   2   6      162.02      173.61      4.07 o 
  -2   2   6      134.10      155.75      4.48 o 
  -1   2   6       12.32       12.15      1.13 o 
   0   2   6      142.78      132.32      2.79 o 
   1   2   6       90.75       91.12      1.97 o 
   2   2   6      300.61      288.95      2.98 o 
   3   2   6      552.94      508.96      7.05 o 
   4   2   6       47.69       53.73      2.69 o 
   5   2   6       28.36       26.79      2.38 o 
   6   2   6        9.24        8.85      3.85 o 
  -5   3   6       17.00       13.27      2.38 o 
  -4   3   6        8.76        9.95      1.15 o 
  -3   3   6       15.40       18.98      2.17 o 
  -2   3   6      231.51      235.66      9.16 o 
  -1   3   6       61.10       63.34      2.08 o 
   0   3   6      467.40      476.78     10.65 o 
   1   3   6      156.14      162.06      2.25 o 
   2   3   6      189.33      194.73      6.18 o 
   3   3   6       62.37       65.76      1.73 o 
   4   3   6       87.46       85.72      5.30 o 
   5   3   6       19.20       21.28      2.06 o 
   6   3   6       58.18       62.94      4.08 o 
  -5   4   6       14.58       12.95      3.58 o 
  -4   4   6        8.56        7.48      1.13 o 
  -3   4   6        4.97        5.58      0.99 o 
  -2   4   6      107.29      117.16      2.14 o 
  -1   4   6       61.99       70.21      2.48 o 
   0   4   6       11.01       10.29      1.30 o 
   1   4   6      115.39      139.30      2.75 o 
   2   4   6      148.12      175.28      6.64 o 
   3   4   6       38.30       40.24      1.31 o 
   4   4   6        8.61        8.17      0.63 o 
   5   4   6        7.68        7.35      2.44 o 
   6   4   6        2.74        4.29      1.69 o 
  -4   5   6       23.65       23.70      1.55 o 
  -3   5   6       22.35       18.24      1.62 o 
  -2   5   6       26.01       28.12      2.22 o 
  -1   5   6        4.35        4.93      3.24 o 
   0   5   6       38.53       38.95      2.19 o 
   1   5   6       46.89       54.09      1.96 o 
   2   5   6       28.23       28.03      2.45 o 
   3   5   6       40.59       39.62      2.33 o 
   4   5   6       76.72       67.93      1.91 o 
   5   5   6       12.07        9.41      1.54 o 
   6   5   6       13.69       14.65      1.94 o 
  -4   6   6       15.41       13.37      2.11 o 
  -3   6   6       21.77       20.48      2.14 o 
  -2   6   6       81.15       80.54      3.49 o 
  -1   6   6       52.96       54.49      3.78 o 
   0   6   6       61.81       63.14      2.83 o 
   1   6   6      213.10      199.97      5.26 o 
   2   6   6        5.83        6.65      1.09 o 
   3   6   6       76.92       72.80      5.67 o 
   4   6   6       73.16       65.84      2.76 o 
   5   6   6       14.47       14.39      1.92 o 
   6   6   6        3.98        3.87      4.71 o 
  -3   7   6        1.87        1.95      1.03 o 
  -2   7   6       10.15        8.57      1.44 o 
  -1   7   6        5.46        5.61      3.15 o 
   0   7   6      398.63      390.11     18.86 o 
   1   7   6       99.47      100.80      5.48 o 
   2   7   6      230.46      238.42     11.41 o 
   3   7   6       61.42       57.18      2.82 o 
   4   7   6       20.42       16.87      1.56 o 
   5   7   6       14.24       12.27      2.07 o 
  -3   8   6       37.12       35.84      2.29 o 
  -2   8   6       36.65       35.70      2.10 o 
  -1   8   6      107.84       99.49      4.41 o 
   0   8   6      144.36      151.15      6.51 o 
   1   8   6       46.84       48.78      3.06 o 
   2   8   6       44.41       48.93      3.30 o 
   3   8   6       26.39       29.33      2.43 o 
   4   8   6       54.57       55.94      3.28 o 
  -2   9   6       31.18       31.03      2.10 o 
  -1   9   6       22.70       18.30      1.65 o 
   0   9   6        5.36        3.79      3.56 o 
   1   9   6       98.67       94.82      4.97 o 
   2   9   6       30.76       34.97      3.15 o 
   3   9   6        5.09        3.62      3.30 o 
   4   9   6        7.75        7.49      1.46 o 
  -1  10   6        1.30        0.82      0.79 o 
   0  10   6        8.58        7.48      1.52 o 
   1  10   6       13.30       10.43      1.91 o 
   2  10   6        6.24        8.31      1.71 o 
   3  10   6       21.91       22.35      2.24 o 
  -3  -7   7       32.22       28.40      3.10 o 
  -2  -7   7        0.09        0.30      0.64 o 
  -1  -7   7        7.25        7.92      2.69 o 
   0  -7   7       13.67       15.79      2.44 o 
  -4  -6   7       16.07       17.90      4.38 o 
  -3  -6   7       12.62       13.91      2.28 o 
  -2  -6   7       45.75       38.49      3.26 o 
  -1  -6   7       70.53       63.73      3.90 o 
   0  -6   7       34.37       36.88      2.60 o 
   1  -6   7        2.99        2.78      2.75 o 
   2  -6   7       11.65       11.76      2.37 o 
  -4  -5   7       16.84       15.44      1.37 o 
  -3  -5   7       32.25       30.72      3.01 o 
  -2  -5   7       41.70       41.84      4.17 o 
  -1  -5   7      131.47      147.71      6.82 o 
   0  -5   7       40.21       43.45      3.37 o 
   1  -5   7        3.92        3.26      1.16 o 
   2  -5   7        1.28        0.94      1.13 o 
   3  -5   7       39.42       36.68      3.65 o 
  -4  -4   7       19.02       19.17      2.58 o 
  -3  -4   7       15.60       15.48      1.23 o 
  -2  -4   7       75.32       84.17      5.52 o 
  -1  -4   7      178.57      172.41      9.97 o 
   0  -4   7       12.23       11.35      1.67 o 
   1  -4   7       16.53       16.72      1.04 o 
   2  -4   7       35.06       34.61      1.59 o 
   3  -4   7       13.13       12.39      2.12 o 
  -5  -3   7       24.22       23.39      1.73 o 
  -4  -3   7       15.90       10.40      4.24 o 
  -3  -3   7       32.09       30.59      1.58 o 
  -2  -3   7       14.18       14.73      2.14 o 
  -1  -3   7       49.60       51.02      1.43 o 
   0  -3   7       81.16       83.15      3.79 o 
   1  -3   7       88.45       88.74      2.83 o 
   2  -3   7      112.60      110.67      4.95 o 
   3  -3   7       54.73       62.61      2.36 o 
   4  -3   7       22.78       23.71      2.89 o 
  -5  -2   7        6.09        5.94      1.00 o 
  -4  -2   7        9.23        7.47      1.48 o 
  -3  -2   7       46.78       47.45      2.23 o 
  -2  -2   7       20.10       20.66      1.14 o 
  -1  -2   7       10.98       11.03      0.65 o 
   0  -2   7      107.64      110.61      2.71 o 
   1  -2   7       42.36       45.79      1.60 o 
   2  -2   7       80.59       77.46      2.46 o 
   3  -2   7       13.81       14.02      1.19 o 
   4  -2   7        9.29        7.31      1.34 o 
  -5  -1   7       31.13       31.78      2.36 o 
  -4  -1   7        1.12        1.24      0.98 o 
  -3  -1   7      118.15      128.86      5.55 o 
  -2  -1   7       15.32       15.38      1.25 o 
  -1  -1   7       22.84       25.47      0.89 o 
   0  -1   7       11.11       13.39      1.73 o 
   1  -1   7       47.26       48.55      0.92 o 
   2  -1   7       68.03       72.04      2.59 o 
   3  -1   7       46.22       39.94      1.65 o 
   4  -1   7       10.78       10.18      1.25 o 
   5  -1   7       18.56       19.81      1.62 o 
  -5   0   7       44.01       44.01      2.38 o 
  -4   0   7       20.22       17.29      1.43 o 
  -3   0   7      177.39      193.70      7.51 o 
  -2   0   7       37.10       41.67      1.50 o 
  -1   0   7       21.74       22.62      0.65 o 
   0   0   7      146.43      166.15      5.07 o 
   1   0   7       25.51       26.92      0.60 o 
   2   0   7        0.50        0.26      0.20 o 
   3   0   7       75.93       69.89      2.06 o 
   4   0   7       45.29       42.46      2.99 o 
   5   0   7       19.00       20.52      1.59 o 
  -5   1   7        1.91        1.23      2.67 o 
  -4   1   7        3.74        2.64      1.38 o 
  -3   1   7      734.99      684.61     10.67 o 
  -2   1   7       15.64       15.96      0.98 o 
  -1   1   7      103.92      107.59      2.46 o 
   0   1   7      384.04      344.56      9.44 o 
   1   1   7       35.62       44.65      1.64 o 
   2   1   7       76.11       77.74      1.58 o 
   3   1   7      361.47      322.98     10.02 o 
   4   1   7       27.34       27.05      1.52 o 
   5   1   7       14.26       12.58      1.63 o 
  -5   2   7       14.65       16.71      1.44 o 
  -4   2   7        8.20        7.25      1.43 o 
  -3   2   7       95.00       98.24      2.74 o 
  -2   2   7       27.46       29.62      1.45 o 
  -1   2   7       92.27       97.88      2.32 o 
   0   2   7      223.95      209.14      3.55 o 
   1   2   7      219.15      239.57      4.44 o 
   2   2   7      153.77      161.03      3.99 o 
   3   2   7      211.83      206.53      3.56 o 
   4   2   7       41.30       40.49      2.13 o 
   5   2   7        0.82        0.45      1.04 o 
  -5   3   7       21.92       21.40      1.59 o 
  -4   3   7       26.20       27.76      1.81 o 
  -3   3   7       20.31       21.69      1.40 o 
  -2   3   7       62.16       67.94      3.01 o 
  -1   3   7       55.92       56.64      2.19 o 
   0   3   7      157.01      157.21      3.72 o 
   1   3   7       11.18       15.64      0.77 o 
   2   3   7       60.18       60.25      1.90 o 
   3   3   7      182.87      194.79      3.22 o 
   4   3   7      143.83      154.78      7.52 o 
   5   3   7       22.83       24.04      2.10 o 
   6   3   7       23.11       23.54      2.22 o 
  -5   4   7       12.82       13.31      1.30 o 
  -4   4   7        3.93        3.30      2.80 o 
  -3   4   7        1.70        1.41      0.97 o 
  -2   4   7       32.50       35.50      1.05 o 
  -1   4   7        2.70        3.20      1.69 o 
   0   4   7      258.09      246.96      9.30 o 
   1   4   7        5.46        7.07      0.98 o 
   2   4   7       56.47       59.65      2.93 o 
   3   4   7       77.44       78.43      1.78 o 
   4   4   7       47.53       46.95      2.60 o 
   5   4   7        1.30        0.56      0.84 o 
   6   4   7       13.36       12.68      1.81 o 
  -4   5   7       16.18       17.76      1.47 o 
  -3   5   7       18.41       17.06      1.89 o 
  -2   5   7       38.78       38.32      1.89 o 
  -1   5   7       12.04       10.99      1.01 o 
   0   5   7       11.59       11.54      3.32 o 
   1   5   7       39.34       38.67      1.27 o 
   2   5   7        8.91        8.66      1.12 o 
   3   5   7        5.61        5.83      0.78 o 
   4   5   7        4.96        2.94      1.46 o 
   5   5   7       34.70       35.80      2.53 o 
   6   5   7       12.58       18.88      2.85 o 
  -4   6   7        7.28        7.50      1.16 o 
  -3   6   7       28.15       25.42      2.04 o 
  -2   6   7       54.45       56.94      2.51 o 
  -1   6   7        5.80        5.70      2.78 o 
   0   6   7       44.61       45.36      2.53 o 
   1   6   7      221.40      228.65      5.69 o 
   2   6   7       23.85       23.46      3.50 o 
   3   6   7       10.91        8.86      1.18 o 
   4   6   7       18.39       14.49      1.02 o 
   5   6   7       17.26       19.48      1.99 o 
  -3   7   7       28.09       25.75      1.83 o 
  -2   7   7       14.13       15.05      1.41 o 
  -1   7   7        7.93        7.30      3.28 o 
   0   7   7       77.31       77.69      5.92 o 
   1   7   7      237.73      247.51     13.55 o 
   2   7   7       23.98       22.76      1.95 o 
   3   7   7       11.30       10.41      1.49 o 
   4   7   7       21.52       17.73      1.56 o 
   5   7   7       16.40       14.44      1.78 o 
  -3   8   7        0.02        0.02      0.98 o 
  -2   8   7        7.94        7.63      3.32 o 
  -1   8   7       18.33       14.05      2.43 o 
   0   8   7        2.99        3.71      1.82 o 
   1   8   7       16.10       18.35      2.21 o 
   2   8   7       33.83       31.65      2.45 o 
   3   8   7       15.64       16.45      1.75 o 
   4   8   7       15.23       18.31      1.83 o 
  -2   9   7        7.71        8.75      1.41 o 
  -1   9   7       13.57       12.71      1.51 o 
   0   9   7       12.32       11.88      2.03 o 
   1   9   7       27.59       30.20      2.88 o 
   2   9   7       15.80       14.88      4.15 o 
   3   9   7        9.05        9.20      2.19 o 
   4   9   7       43.38       45.93      3.13 o 
   0  10   7        9.34        6.99      1.59 o 
   1  10   7        9.44       10.08      3.54 o 
   2  10   7        2.04        1.43      1.92 o 
  -3  -6   8        3.59        2.78      3.40 o 
  -2  -6   8       75.80       75.20      4.69 o 
  -1  -6   8        6.46        3.93      5.69 o 
   0  -6   8       30.43       31.98      2.54 o 
   1  -6   8       38.65       40.77      2.49 o 
  -4  -5   8       18.64       21.96      3.75 o 
  -3  -5   8       48.30       45.87      3.84 o 
  -2  -5   8       33.56       33.26      3.19 o 
  -1  -5   8       13.91       12.19      1.87 o 
   0  -5   8        0.39        0.48      0.89 o 
   1  -5   8       18.19       17.21      2.30 o 
   2  -5   8       32.75       32.60      3.61 o 
  -4  -4   8       32.09       30.86      1.72 o 
  -3  -4   8       14.25       14.32      2.13 o 
  -2  -4   8       26.08       28.28      2.89 o 
  -1  -4   8      130.94      124.76      6.18 o 
   0  -4   8       81.04       85.46      4.51 o 
   1  -4   8       21.30       23.08      2.32 o 
   2  -4   8        3.84        3.66      2.67 o 
   3  -4   8       20.46       23.86      6.47 o 
  -5  -3   8       51.26       52.57      3.46 o 
  -4  -3   8       35.48       30.25      2.61 o 
  -3  -3   8        0.71        1.28      0.83 o 
  -2  -3   8        7.83        8.65      4.35 o 
  -1  -3   8       55.14       53.51      4.50 o 
   0  -3   8      257.79      262.41      8.24 o 
   1  -3   8      106.71      105.96      4.76 o 
   2  -3   8       30.34       28.65      1.76 o 
   3  -3   8        2.51        1.45      3.01 o 
   4  -3   8       19.21       19.04      2.48 o 
  -5  -2   8        0.43        0.30      0.74 o 
  -4  -2   8       15.27       16.46      2.76 o 
  -3  -2   8      159.19      161.28      7.06 o 
  -2  -2   8       37.11       35.76      1.32 o 
  -1  -2   8       70.26       77.84      3.94 o 
   0  -2   8      211.31      214.29      5.37 o 
   1  -2   8       52.58       53.91      1.14 o 
   2  -2   8       36.54       32.18      1.10 o 
   3  -2   8       24.57       22.82      2.67 o 
   4  -2   8       35.01       34.23      3.19 o 
  -5  -1   8        1.08        1.04      0.90 o 
  -4  -1   8       26.54       26.62      2.00 o 
  -3  -1   8       71.59       76.98      3.55 o 
  -2  -1   8        9.47       11.74      0.80 o 
  -1  -1   8      182.11      189.10     11.01 o 
   0  -1   8       38.75       39.49      2.81 o 
   1  -1   8       23.92       24.29      0.67 o 
   2  -1   8       95.66       97.06      2.87 o 
   3  -1   8       22.73       21.30      1.26 o 
   4  -1   8       41.16       41.13      4.82 o 
  -5   0   8       10.25       10.07      1.27 o 
  -4   0   8       56.81       57.06      3.91 o 
  -3   0   8       26.70       24.32      1.33 o 
  -2   0   8        6.35        6.84      0.52 o 
  -1   0   8       40.59       46.85      1.35 o 
   0   0   8       13.12       13.15      1.48 o 
   1   0   8       49.77       51.45      2.27 o 
   2   0   8      117.13      121.44      2.08 o 
   3   0   8       26.17       23.09      1.17 o 
   4   0   8        2.77        1.76      1.50 o 
   5   0   8       12.70       15.11      2.27 o 
  -5   1   8       27.75       27.60      2.09 o 
  -4   1   8       10.78        9.40      1.45 o 
  -3   1   8       23.71       25.73      1.42 o 
  -2   1   8       11.40       11.18      0.83 o 
  -1   1   8       53.02       58.12      2.11 o 
   0   1   8       26.02       28.71      1.61 o 
   1   1   8      118.64      132.83      4.01 o 
   2   1   8      219.82      207.74      2.17 o 
   3   1   8       76.20       72.11      2.69 o 
   4   1   8        0.02        0.28      0.69 o 
   5   1   8       36.01       32.40      1.86 o 
  -5   2   8        2.37        1.01      1.77 o 
  -4   2   8       48.63       50.07      2.21 o 
  -3   2   8       29.27       28.23      1.80 o 
  -2   2   8      282.14      303.11      7.29 o 
  -1   2   8      110.12      118.05      6.49 o 
   0   2   8      145.60      160.91      4.78 o 
   1   2   8       10.58       12.04      0.53 o 
   2   2   8      171.66      173.80      3.71 o 
   3   2   8       31.46       33.93      1.36 o 
   4   2   8       26.46       26.97      1.76 o 
   5   2   8        0.84        0.69      1.27 o 
  -5   3   8       41.74       40.70      2.17 o 
  -4   3   8        9.22        9.97      1.29 o 
  -3   3   8       85.18       89.81      4.27 o 
  -2   3   8       83.78       89.19      2.29 o 
  -1   3   8       31.79       33.43      1.43 o 
   0   3   8       93.38       95.15      2.40 o 
   1   3   8        1.36        1.26      0.37 o 
   2   3   8       29.16       28.85      1.07 o 
   3   3   8      377.07      347.53      3.73 o 
   4   3   8       64.81       63.65      3.58 o 
   5   3   8        8.24        7.27      1.42 o 
  -4   4   8        6.16        5.94      1.17 o 
  -3   4   8       27.53       27.26      2.04 o 
  -2   4   8       25.20       25.64      2.93 o 
  -1   4   8       20.95       20.49      0.70 o 
   0   4   8      323.25      307.66     10.29 o 
   1   4   8      151.80      165.48      4.57 o 
   2   4   8      151.27      162.91      4.94 o 
   3   4   8       89.73       93.42      3.24 o 
   4   4   8       14.63       14.89      3.71 o 
   5   4   8       27.81       28.39      2.26 o 
  -4   5   8        1.40        0.33      0.96 o 
  -3   5   8       49.40       46.58      2.23 o 
  -2   5   8       34.74       31.87      1.52 o 
  -1   5   8       26.68       25.44      2.02 o 
   0   5   8       10.22       11.80      1.96 o 
   1   5   8        9.06       12.05      4.29 o 
   3   5   8       33.82       29.86      2.15 o 
   4   5   8       27.56       30.36      2.13 o 
   5   5   8       37.24       36.11      2.63 o 
  -4   6   8        8.54        7.80      1.08 o 
  -3   6   8       16.02       13.97      1.32 o 
  -2   6   8        6.24        5.12      0.97 o 
  -1   6   8       12.26       11.22      2.02 o 
   0   6   8       62.30       63.97      3.40 o 
   1   6   8       67.51       64.46      2.94 o 
   2   6   8       14.69       14.21      1.45 o 
   3   6   8       49.93       43.36      2.22 o 
   4   6   8        8.75        8.76      0.87 o 
   5   6   8        0.92        0.54      0.87 o 
  -3   7   8       11.06       13.22      1.36 o 
  -2   7   8       72.82       71.81      6.47 o 
  -1   7   8       23.83       24.98      1.71 o 
   0   7   8       59.28       61.20      3.74 o 
   1   7   8      110.51      107.47      5.84 o 
   2   7   8       37.32       38.83      2.60 o 
   3   7   8       14.32       11.52      1.39 o 
   4   7   8       37.05       34.73      2.29 o 
   5   7   8        7.37        7.56      1.47 o 
  -2   8   8       30.18       29.02      1.99 o 
  -1   8   8       73.19       73.29      2.72 o 
   0   8   8      129.97      134.38      6.21 o 
   1   8   8      226.18      239.71      8.81 o 
   2   8   8       61.63       61.24      3.59 o 
   3   8   8        8.54        6.06      1.23 o 
   4   8   8        9.67       13.03      1.51 o 
  -1   9   8       26.51       28.28      2.62 o 
   0   9   8       60.07       54.54      5.15 o 
   1   9   8        6.56        6.42      1.47 o 
   2   9   8        0.23        0.86      1.38 o 
   3   9   8       11.49       12.56      1.82 o 
   4   9   8       16.90       19.12      2.15 o 
   0  10   8       29.48       27.23      2.83 o 
   1  10   8        5.50        6.82      2.00 o 
   2  10   8       37.13       35.01      2.92 o 
   3  10   8       17.38       18.93      2.32 o 
  -2  -6   9       21.57       18.80      2.77 o 
  -1  -6   9       13.12       14.87      2.25 o 
   0  -6   9       12.65       12.17      2.06 o 
  -3  -5   9       10.83        7.43      1.89 o 
  -2  -5   9      148.59      141.97     10.32 o 
  -1  -5   9        0.85        1.52      1.31 o 
   0  -5   9        2.84        2.90      1.12 o 
   1  -5   9        0.09        0.08      0.42 o 
  -4  -4   9       10.22       12.54      2.50 o 
  -3  -4   9       13.47       15.57      2.69 o 
  -2  -4   9       30.51       29.92      2.96 o 
  -1  -4   9       49.85       50.87      3.77 o 
   0  -4   9        5.47        3.95      2.44 o 
   1  -4   9       51.91       48.16      2.88 o 
  -4  -3   9        2.83        2.37      3.44 o 
  -3  -3   9        4.58        4.34      1.56 o 
  -2  -3   9        0.30        0.22      0.71 o 
  -1  -3   9       68.46       68.07      4.43 o 
   0  -3   9      135.14      152.82      6.70 o 
   1  -3   9       76.30       74.23      3.98 o 
   2  -3   9       11.57       11.01      7.19 o 
   3  -3   9        1.90        2.66      5.54 o 
  -5  -2   9        8.43        8.01      1.94 o 
  -4  -2   9       20.00       18.79      3.02 o 
  -3  -2   9       35.79       31.21      2.98 o 
  -2  -2   9        6.48        6.02      1.46 o 
  -1  -2   9       31.12       28.12      2.49 o 
   0  -2   9       26.85       26.26      2.37 o 
   1  -2   9       38.18       38.91      1.98 o 
   2  -2   9       12.31       14.05      1.17 o 
   3  -2   9        3.28        2.01      2.52 o 
   4  -2   9       10.93        8.36      7.32 o 
  -5  -1   9        0.30        0.45      0.62 o 
  -4  -1   9        8.45        7.79      1.35 o 
  -3  -1   9        3.83        4.45      1.07 o 
  -2  -1   9       12.94       12.32      0.89 o 
  -1  -1   9       28.25       29.90      2.43 o 
   0  -1   9        4.36        5.21      3.59 o 
   1  -1   9       25.81       25.63      1.97 o 
   2  -1   9       71.95       69.04      2.45 o 
   3  -1   9        4.88        3.56      3.74 o 
   4  -1   9       15.25       19.55      3.14 o 
  -5   0   9       17.39       19.04      1.60 o 
  -4   0   9      193.49      190.14      8.76 o 
  -3   0   9       41.48       43.85      3.92 o 
  -2   0   9        3.45        4.04      0.94 o 
  -1   0   9        4.69        6.00      4.67 o 
   0   0   9       51.21       51.49      2.05 o 
   1   0   9       10.78        9.46      1.03 o 
   2   0   9       61.34       56.26      2.37 o 
   3   0   9       39.93       34.22      2.90 o 
   4   0   9       39.71       41.05      3.27 o 
  -5   1   9       18.52       19.77      1.72 o 
  -4   1   9       20.60       18.69      1.66 o 
  -3   1   9        1.13        1.19      0.62 o 
  -2   1   9        7.55        7.45      0.75 o 
  -1   1   9       37.78       38.77      0.96 o 
   0   1   9       49.23       52.58      2.31 o 
   1   1   9       14.73       17.47      1.27 o 
   2   1   9      128.98      124.96      2.01 o 
   3   1   9       51.70       50.81      2.22 o 
   4   1   9        2.07        0.81      1.88 o 
   5   1   9       11.59       12.93      2.20 o 
  -5   2   9        8.19        7.66      1.33 o 
  -4   2   9       66.50       63.14      3.12 o 
  -3   2   9      109.39      109.76      3.80 o 
  -2   2   9       99.56      106.41      3.08 o 
  -1   2   9      140.79      139.16      7.66 o 
   0   2   9       88.28       95.35      2.37 o 
   1   2   9        8.38        8.77      0.33 o 
   2   2   9      429.08      424.67      8.61 o 
   3   2   9       25.82       23.82      1.45 o 
   4   2   9        2.45        2.88      0.89 o 
  -4   3   9       55.00       56.23      2.51 o 
  -3   3   9       99.93       95.87      3.50 o 
  -2   3   9        9.79       11.01      0.97 o 
  -1   3   9       20.25       20.22      1.34 o 
   0   3   9        1.60        1.67      0.57 o 
   1   3   9       13.78       14.36      0.61 o 
   2   3   9      199.55      214.18      4.64 o 
   3   3   9      102.56      113.07      3.37 o 
   4   3   9        6.56        6.45      1.07 o 
   5   3   9       26.03       28.75      2.58 o 
  -4   4   9       11.16       11.88      1.50 o 
  -3   4   9        0.85        1.35      0.98 o 
  -2   4   9        3.26        2.89      0.78 o 
  -1   4   9       39.71       39.73      1.19 o 
   0   4   9       46.58       48.47      1.29 o 
   1   4   9       16.85       17.48      0.97 o 
   2   4   9      112.89      114.09      6.09 o 
   3   4   9       21.65       24.27      1.06 o 
   4   4   9       26.68       26.28      1.80 o 
   5   4   9       26.48       27.12      2.02 o 
  -4   5   9        1.30        0.90      1.09 o 
  -3   5   9        4.57        4.41      1.15 o 
  -2   5   9        1.03        2.17      1.16 o 
  -1   5   9       61.69       59.54      2.40 o 
   0   5   9        6.12        4.53      4.05 o 
   1   5   9       10.61       10.39      1.23 o 
   2   5   9        4.12        4.32      1.04 o 
   3   5   9       78.74       71.68      2.59 o 
   4   5   9        9.78       10.16      1.40 o 
   5   5   9       22.48       23.95      2.14 o 
  -3   6   9        1.69        1.57      1.17 o 
  -2   6   9       22.68       19.91      2.01 o 
  -1   6   9       49.60       51.39      2.16 o 
   0   6   9      190.02      196.30     10.92 o 
   1   6   9       25.02       22.83      1.80 o 
   3   6   9       23.71       20.92      1.90 o 
   5   6   9        1.34        0.49      1.96 o 
  -3   7   9       23.97       23.97      1.76 o 
  -2   7   9        4.43        3.55      0.97 o 
  -1   7   9       18.74       20.10      1.56 o 
   0   7   9      120.18      125.46      6.94 o 
   1   7   9       10.38        8.63      1.46 o 
   2   7   9        2.93        3.42      2.74 o 
   3   7   9       54.12       49.26      2.92 o 
  -2   8   9        4.73        3.99      2.62 o 
  -1   8   9       42.13       43.33      2.49 o 
   0   8   9       67.24       69.90      3.81 o 
   1   8   9       51.17       48.32      3.36 o 
   2   8   9       17.94       17.41      3.89 o 
   3   8   9       48.62       47.45      2.96 o 
   4   8   9       12.01       10.21      1.53 o 
  -1   9   9       31.70       26.61      2.01 o 
   0   9   9       42.05       42.06      3.43 o 
   1   9   9       27.78       24.99      2.49 o 
   2   9   9       22.70       23.48      2.35 o 
   3   9   9       30.71       33.99      3.01 o 
   4   9   9       10.19       12.68      1.73 o 
   0  10   9        4.80        2.55      2.81 o 
   1  10   9        2.91        2.53      3.42 o 
   2  10   9       16.93       16.70      2.41 o 
   3  10   9       23.87       25.88      2.61 o 
  -2  -5  10       45.56       41.19      3.65 o 
  -1  -5  10       13.08       10.57      2.90 o 
   0  -5  10        7.00        7.04      1.57 o 
  -3  -4  10       67.18       71.41      4.86 o 
  -2  -4  10        0.84        0.73      2.09 o 
  -1  -4  10        3.68        2.69      2.66 o 
   0  -4  10       15.52       14.40      1.55 o 
   1  -4  10       13.12       12.65      2.00 o 
   2  -4  10       36.47       35.58      4.00 o 
  -4  -3  10       29.34       28.39      3.46 o 
  -3  -3  10        1.12        1.51      2.11 o 
  -2  -3  10        6.51        6.17      4.22 o 
  -1  -3  10      158.20      149.35      5.75 o 
   0  -3  10       50.17       48.96      2.88 o 
   1  -3  10        7.79        4.85      2.00 o 
   2  -3  10       17.50       21.28      2.82 o 
  -4  -2  10       10.33        7.57      3.41 o 
  -3  -2  10       27.66       24.03      2.69 o 
  -2  -2  10       41.44       45.75      3.57 o 
  -1  -2  10      130.07      124.35      5.93 o 
   0  -2  10       35.11       31.46      2.03 o 
   1  -2  10       94.98       97.56      5.32 o 
   2  -2  10       17.76       16.03      2.25 o 
   3  -2  10       17.24       14.62      2.76 o 
  -4  -1  10       47.36       43.01      4.37 o 
  -3  -1  10       12.14       11.73      2.00 o 
  -2  -1  10       38.94       40.72      3.25 o 
  -1  -1  10       84.03       91.80      5.74 o 
   0  -1  10       50.23       47.32      2.22 o 
   1  -1  10       55.35       56.88      3.76 o 
   2  -1  10        7.36        6.74      1.03 o 
   3  -1  10        2.60        1.08      1.42 o 
   4  -1  10        1.27        1.69      4.08 o 
  -4   0  10       36.75       31.89      3.18 o 
  -3   0  10       10.75       10.56      1.79 o 
  -2   0  10       17.22       15.79      2.90 o 
  -1   0  10       35.05       32.47      2.53 o 
   0   0  10       10.16       11.31      1.60 o 
   1   0  10       41.13       43.51      2.09 o 
   2   0  10      105.59      102.04      4.30 o 
   3   0  10       10.20        6.62      1.78 o 
   4   0  10       17.17       16.66      5.12 o 
  -4   1  10       50.28       47.53      2.17 o 
  -3   1  10       13.35       13.00      1.17 o 
  -2   1  10       15.64       14.99      0.91 o 
  -1   1  10        5.85        7.05      1.48 o 
   0   1  10       51.08       52.83      2.30 o 
   1   1  10      193.81      211.57      8.98 o 
   2   1  10       52.98       51.85      2.00 o 
   3   1  10        5.31        4.90      3.07 o 
   4   1  10        9.91        4.16      7.44 o 
  -4   2  10       12.00       10.50      1.37 o 
  -3   2  10       93.75       90.88      4.05 o 
  -2   2  10       59.86       63.56      7.23 o 
  -1   2  10       67.61       71.53      2.76 o 
   0   2  10       74.04       75.48      4.51 o 
   1   2  10       41.58       40.26      1.88 o 
   2   2  10      102.08      102.12      3.91 o 
   3   2  10        3.11        1.43      2.03 o 
   4   2  10        3.94        2.56      2.66 o 
  -4   3  10        4.41        1.78      1.65 o 
  -3   3  10       14.95       12.60      1.88 o 
  -2   3  10       30.57       30.98      1.42 o 
  -1   3  10      231.26      245.99      7.86 o 
   0   3  10       10.30       10.39      0.75 o 
   1   3  10       17.47       16.45      2.23 o 
   2   3  10      127.42      128.92      4.93 o 
   3   3  10       87.48       86.36      2.73 o 
   4   3  10        1.71        1.31      1.23 o 
  -4   4  10       15.71       13.51      1.26 o 
  -3   4  10       85.70       90.08      3.10 o 
  -2   4  10        9.99        9.64      1.21 o 
  -1   4  10       43.32       43.94      2.65 o 
   0   4  10       15.11       14.90      0.75 o 
   1   4  10       32.58       31.09      1.54 o 
   2   4  10       86.58       90.01      3.48 o 
   3   4  10       71.59       68.50      2.43 o 
   4   4  10       25.75       22.89      1.83 o 
  -4   5  10        4.92        4.89      2.08 o 
  -3   5  10        7.17        6.34      1.03 o 
  -2   5  10        7.18        6.80      0.94 o 
  -1   5  10       67.61       68.64      2.24 o 
   0   5  10       30.24       29.07      2.14 o 
   1   5  10       16.67       15.96      1.65 o 
   2   5  10       41.98       42.24      2.39 o 
   3   5  10        0.98        0.32      0.76 o 
   4   5  10       42.29       45.53      2.71 o 
  -3   6  10        5.86        5.02      1.12 o 
  -2   6  10       15.88       13.48      1.59 o 
  -1   6  10        5.10        5.03      2.11 o 
   0   6  10       83.52       90.46      5.33 o 
   1   6  10        1.29        1.23      1.36 o 
   2   6  10       42.15       42.25      2.50 o 
   3   6  10       10.93        9.07      1.33 o 
   5   6  10       17.59       15.26      2.91 o 
  -3   7  10       27.67       22.35      1.68 o 
  -2   7  10        9.93        8.40      1.46 o 
  -1   7  10       15.58       13.38      1.44 o 
   0   7  10      124.17      126.19      7.19 o 
   1   7  10        4.94        3.85      3.62 o 
   2   7  10        2.06        1.62      2.03 o 
   3   7  10       10.69        8.84      1.62 o 
  -2   8  10       22.02       21.64      1.82 o 
  -1   8  10        9.03        8.28      1.75 o 
   0   8  10       76.10       78.16      4.08 o 
   1   8  10       35.69       37.86      3.13 o 
   2   8  10        2.83        2.55      2.29 o 
   3   8  10        3.12        2.66      2.40 o 
  -1   9  10       14.95       14.31      2.00 o 
   0   9  10        2.56        2.00      2.72 o 
   1   9  10        8.45        8.81      2.05 o 
   2   9  10       25.37       24.34      3.37 o 
   3   9  10       25.11       25.87      2.34 o 
   1  10  10        2.53        1.60      2.72 o 
   2  10  10       24.84       28.40      2.79 o 
  -2  -4  11       21.86       24.34      3.00 o 
  -1  -4  11        9.92        7.47      1.91 o 
   0  -4  11       12.42       13.47      1.57 o 
   1  -4  11        2.86        1.55      3.32 o 
  -3  -3  11       15.12       12.63      6.31 o 
  -2  -3  11        9.87        4.91      6.61 o 
  -1  -3  11        1.61        0.95      1.41 o 
   0  -3  11       89.91       85.61      3.40 o 
   1  -3  11        1.25        1.40      1.17 o 
   2  -3  11        6.40        5.43      2.16 o 
  -4  -2  11        2.96        2.19      3.56 o 
  -3  -2  11        5.26        5.07      7.95 o 
  -2  -2  11       27.23       27.87      2.90 o 
  -1  -2  11       24.43       24.48      2.61 o 
   0  -2  11       26.03       22.84      1.91 o 
   1  -2  11       90.36       87.77      3.36 o 
   2  -2  11        9.17       11.20      5.01 o 
  -4  -1  11       12.91        9.84      4.31 o 
  -3  -1  11       46.45       48.34      4.18 o 
  -2  -1  11        2.19        3.17      1.49 o 
  -1  -1  11       46.77       45.14      3.47 o 
   0  -1  11       51.47       54.04      2.76 o 
   1  -1  11       18.47       19.47      1.64 o 
   2  -1  11        8.26        6.91      5.83 o 
   3  -1  11        6.87        7.63      1.79 o 
  -4   0  11        0.11        1.14      2.06 o 
  -3   0  11        0.14       -0.33      1.24 o 
  -2   0  11        5.03        4.76      5.04 o 
  -1   0  11        5.52        4.81      1.43 o 
   0   0  11       11.48       10.09      1.70 o 
   1   0  11       20.37       20.71      1.59 o 
   2   0  11       33.37       29.75      1.78 o 
   3   0  11       47.64       48.62      3.76 o 
   4   0  11       33.83       35.20      3.45 o 
  -4   1  11       43.86       42.80      4.26 o 
  -3   1  11        1.34        1.59      1.65 o 
  -2   1  11        4.70        6.55      5.68 o 
  -1   1  11       21.67       24.88      2.70 o 
   0   1  11       14.03       14.66      1.50 o 
   1   1  11      201.81      217.39      8.29 o 
   2   1  11       30.30       29.32      1.63 o 
   3   1  11        0.44        0.66      1.58 o 
   4   1  11       24.09       20.39      3.48 o 
  -4   2  11        2.60        2.19      3.43 o 
  -3   2  11        0.31        0.26      1.25 o 
  -2   2  11       35.19       35.58      3.17 o 
  -1   2  11        0.40        0.10      1.00 o 
   0   2  11        3.77        3.31      0.94 o 
   1   2  11       69.51       69.82      3.22 o 
   2   2  11        7.37        7.61      1.12 o 
   3   2  11        1.33        1.47      1.60 o 
   4   2  11       16.13       18.05      2.40 o 
  -4   3  11       50.27       40.44      3.34 o 
  -3   3  11       11.05       10.30      5.37 o 
  -2   3  11       11.62       12.65      1.90 o 
  -1   3  11       83.06       88.28      3.60 o 
   0   3  11       26.86       26.27      1.64 o 
   1   3  11       68.21       68.41      2.80 o 
   2   3  11        4.80        5.68      1.09 o 
   3   3  11        8.40        5.66      3.37 o 
   4   3  11      100.03      110.27      7.85 o 
  -3   4  11        1.90        2.19      0.69 o 
  -2   4  11       14.25       12.82      1.29 o 
  -1   4  11        2.31        3.62      0.78 o 
   0   4  11       54.41       55.62      2.12 o 
   1   4  11      114.83      122.24      4.81 o 
   2   4  11       33.04       36.78      1.73 o 
   3   4  11       83.10       76.82      5.41 o 
  -3   5  11        0.15        0.26      0.55 o 
  -2   5  11       50.71       51.51      2.08 o 
  -1   5  11        5.51        6.17      1.06 o 
   0   5  11       35.61       34.79      2.01 o 
   1   5  11       56.17       62.39      3.45 o 
   2   5  11       62.29       60.37      4.60 o 
   3   5  11        5.25        5.23      0.93 o 
  -3   6  11        4.57        4.23      1.04 o 
  -2   6  11        4.84        4.98      1.07 o 
  -1   6  11       36.76       36.62      2.74 o 
   0   6  11       23.45       24.83      1.45 o 
   1   6  11        3.29        1.49      2.71 o 
   2   6  11       28.57       22.78      5.75 o 
   3   6  11        2.90        2.19      2.90 o 
  -2   7  11        4.44        4.79      1.54 o 
  -1   7  11      131.56      131.56      3.58 o 
   0   7  11       10.64       10.83      1.19 o 
   1   7  11        1.12        1.31      1.15 o 
   2   7  11        4.00        3.42      3.48 o 
   3   7  11       22.19       20.16      2.17 o 
  -1   8  11       28.77       28.15      2.00 o 
   0   8  11        2.90        2.21      1.66 o 
   1   8  11       14.71       16.75      1.99 o 
   2   8  11       53.91       56.17      4.49 o 
   3   8  11        1.88        1.49      2.47 o 
   0   9  11       10.47        9.22      2.08 o 
   1   9  11       64.70       72.25      4.52 o 
  -2  -3  12       12.85       13.64      2.32 o 
  -1  -3  12        1.67        2.72      3.50 o 
   0  -3  12        5.13        5.90      1.87 o 
   1  -3  12       17.41       18.22      3.20 o 
  -3  -2  12        3.94        1.96      2.13 o 
  -2  -2  12       34.90       32.35      3.40 o 
  -1  -2  12       22.49       17.71      5.64 o 
   0  -2  12      116.54      118.83      4.14 o 
   1  -2  12       71.59       73.69      3.26 o 
   2  -2  12        3.41        1.77      3.70 o 
  -3  -1  12        2.91        1.22      2.69 o 
  -2  -1  12      134.20      132.43      6.26 o 
  -1  -1  12        3.39        2.91      1.38 o 
   0  -1  12       13.99       12.46      1.48 o 
   1  -1  12        4.17        3.98      1.13 o 
   2  -1  12        1.14        1.11      1.53 o 
  -3   0  12        1.43        1.91      1.42 o 
  -2   0  12        5.98        5.68      1.99 o 
  -1   0  12       15.64       15.77      2.18 o 
   0   0  12       11.35       11.42      1.50 o 
   1   0  12       65.84       61.78      2.67 o 
   2   0  12        6.97        6.45      6.53 o 
   3   0  12        4.62        5.00      6.45 o 
  -3   1  12        1.62        1.63      1.95 o 
  -2   1  12        0.61        1.29      2.70 o 
  -1   1  12        2.95        2.32      3.65 o 
   0   1  12       59.80       59.55      2.90 o 
   1   1  12       40.32       42.77      2.37 o 
   2   1  12       17.42       16.30      2.24 o 
   3   1  12       36.34       37.51      3.27 o 
  -3   2  12       11.89       11.97      1.92 o 
  -2   2  12       29.61       29.19      3.75 o 
  -1   2  12       31.98       30.67      2.23 o 
   0   2  12        5.39        3.86      2.72 o 
   1   2  12      239.90      250.48      6.54 o 
   2   2  12       33.72       31.76      1.92 o 
   3   2  12        2.70        2.66      2.82 o 
   4   2  12        4.18        6.64      1.67 o 
  -3   3  12        1.16        1.39      2.64 o 
  -2   3  12      160.48      172.67      9.10 o 
  -1   3  12       85.82       93.41      5.74 o 
   0   3  12       19.45       19.15      1.38 o 
   1   3  12        8.94       10.19      1.15 o 
   2   3  12       14.49       12.73      1.36 o 
   3   3  12        0.96        1.12      2.43 o 
   4   3  12        2.78        3.60      4.31 o 
  -3   4  12        1.60        1.00      1.49 o 
  -2   4  12        0.73        0.65      1.30 o 
  -1   4  12       39.61       40.61      3.58 o 
   0   4  12        4.75        4.05      2.73 o 
   1   4  12       49.74       47.79      2.69 o 
   2   4  12       20.59       20.74      1.39 o 
   3   4  12       40.19       38.11      3.34 o 
  -3   5  12       13.23       14.11      2.62 o 
  -2   5  12       16.46       12.67      4.53 o 
  -1   5  12        9.89        9.44      1.97 o 
   0   5  12        2.24        2.39      3.08 o 
   1   5  12       72.42       78.16      4.27 o 
   2   5  12       46.96       45.38      1.90 o 
  -2   6  12       32.58       26.85      3.25 o 
  -1   6  12       88.39       88.95      4.61 o 
   0   6  12        6.75        5.26      4.00 o 
   1   6  12        9.20        7.08      1.32 o 
   2   6  12        2.16        1.47      1.34 o 
  -2   7  12        1.86        0.65      1.70 o 
  -1   7  12      102.40      104.77      5.10 o 
   0   7  12        1.10        0.57      1.01 o 
   1   7  12        1.43        1.54      2.60 o 
   2   7  12        1.61        1.60      1.44 o 
   3   7  12        7.20        7.51      3.33 o 
  -1   8  12        6.10        5.40      1.58 o 
   0   8  12       17.29       15.75      1.44 o 
   1   8  12        5.17        4.11      5.35 o 
   2   8  12       13.21       14.63      2.21 o 
   3   8  12        9.27       10.56      1.63 o 
   1   9  12       21.78       21.76      2.43 o 
   2   9  12       20.29       22.04      3.02 o 
  -1  -2  13       17.02       16.85      2.47 o 
   0  -2  13       40.89       37.29      2.45 o 
  -2  -1  13        5.65        6.88      2.20 o 
  -1  -1  13       26.94       31.94      3.62 o 
   0  -1  13        1.27        1.37      1.72 o 
   1  -1  13       89.65       83.86      3.31 o 
  -3   0  13        9.25        4.76      6.74 o 
  -2   0  13        2.46        2.00      3.28 o 
  -1   0  13       55.97       60.09      4.04 o 
   0   0  13        9.03       10.35      1.47 o 
   1   0  13       15.94       16.23      1.60 o 
   2   0  13        6.62        6.75      1.75 o 
  -3   1  13        9.01       10.10      1.98 o 
  -2   1  13        5.02        4.34      5.01 o 
  -1   1  13       15.94       17.23      2.45 o 
   0   1  13      104.07      107.03      3.59 o 
   1   1  13        9.89       10.27      2.11 o 
   2   1  13        0.29        0.43      1.73 o 
   3   1  13        7.60        4.58      5.63 o 
  -3   2  13       13.74       15.44      3.30 o 
  -2   2  13       12.68       10.58      1.94 o 
  -1   2  13        2.25        2.51      0.98 o 
   0   2  13       48.48       49.49      2.51 o 
   1   2  13       17.60       17.51      3.39 o 
   2   2  13        0.19        0.61      1.59 o 
   3   2  13        1.35        0.97      1.34 o 
  -3   3  13        3.49        2.24      2.10 o 
  -2   3  13       16.92       15.61      2.34 o 
  -1   3  13        3.63        2.86      2.59 o 
   0   3  13        7.73        7.75      1.64 o 
   1   3  13        0.37        0.48      0.65 o 
   2   3  13       25.35       25.43      1.64 o 
   3   3  13       36.60       35.56      3.31 o 
  -2   4  13        8.24        8.54      2.27 o 
  -1   4  13       89.20       86.87      4.73 o 
   0   4  13       13.27       12.06      1.77 o 
   1   4  13       38.42       43.19      2.90 o 
   2   4  13       12.56       10.79      1.14 o 
   3   4  13       56.41       58.51      3.57 o 
  -2   5  13       16.72       19.99      3.17 o 
  -1   5  13       13.55       14.05      2.61 o 
   0   5  13       32.86       35.26      2.88 o 
   1   5  13        5.48        4.85      1.48 o 
   2   5  13       10.62       11.54      1.61 o 
  -2   6  13        1.05        0.97      2.01 o 
  -1   6  13        5.89        6.14      2.97 o 
   0   6  13        0.36        0.68      1.05 o 
   1   6  13       31.60       30.25      2.49 o 
   2   6  13       28.33       25.67      2.33 o 
  -1   7  13       12.49       14.78      2.25 o 
   0   7  13        2.19        2.44      2.35 o 
   1   7  13        2.46        1.01      1.95 o 
   2   7  13       23.08       22.65      2.06 o 
   0   8  13       29.47       26.71      3.05 o 
   2   8  13       10.22       11.03      2.53 o 
  -1   0  14        1.81        1.67      1.22 o 
   0   0  14       19.68       17.32      1.79 o 
   1   0  14       15.76       16.67      1.69 o 
  -2   1  14        3.57        2.87      1.47 o 
  -1   1  14       17.76       17.75      1.85 o 
   0   1  14      103.62      107.42      6.21 o 
   1   1  14       20.18       19.03      1.79 o 
   2   1  14       14.12       12.62      2.24 o 
  -2   2  14        0.66        0.73      1.65 o 
  -1   2  14       14.14       13.24      4.15 o 
   0   2  14       39.77       45.77      3.47 o 
   1   2  14        9.00        7.19      1.63 o 
   2   2  14        8.19        7.97      1.59 o 
  -2   3  14       16.53       17.29      2.69 o 
  -1   3  14       20.51       16.74      2.20 o 
   0   3  14       38.57       39.02      3.13 o 
   1   3  14       43.14       42.31      2.23 o 
   2   3  14        4.20        1.44      3.57 o 
  -2   4  14        0.88        0.38      1.45 o 
  -1   4  14       20.65       18.18      2.34 o 
   0   4  14       40.65       40.87      3.69 o 
   1   4  14       11.22       11.56      1.72 o 
   2   4  14        7.38        6.97      1.33 o 
  -1   5  14       11.24        9.61      2.00 o 
   0   5  14      107.29      100.56      7.04 o 
   1   5  14       40.60       38.37      3.05 o 
   2   5  14        2.49        2.13      2.27 o 
  -1   6  14       10.21        7.76      1.73 o 
   0   6  14        5.00        3.45      3.17 o 
   1   6  14       31.15       29.31      2.82 o 
   2   6  14        0.59        0.25      0.93 o 
   0   7  14        0.99        1.48      1.10 o 
   1   7  14        1.81        2.22      1.35 o 
   0   2  15       41.84       40.56      4.92 o 
   0   3  15        0.51        0.08      1.09 o 
   1   3  15       12.82        9.44      4.57 o 
   0   4  15       26.54       26.09      5.68 o 
   1   4  15        2.66        1.48      2.10 o 
   0   5  15       19.40       15.14      2.04 o 
   1   5  15       10.89       11.04      1.66 o 
                                                 
